# Supplementary material for: Evaluation of the Effectiveness of Assistive Technology for Executive Function Support for People With Acquired Brain Injury: Protocol for Single-Case Experimental Designs
Source: JMIR Res Protoc. 2023 Aug 29;12:e48503. doi: 10.2196/48503 (PMC10498320; doi:10.2196/48503)
Supplement: Multimedia Appendix 1 [file resprot_v12i1e48503_app1.xlsx]

## Sheet: SCRIBE Checklist
		Expanded trial of an integrated smart home technology for people with cognitive impairment SCRIBE Checklist: Electronic Version of Selected Items (5-21)																																				Participant Number
																																						1
																																						2
		Participant number:					If this excel document is blank, please enter the participant number of the person involved in the SCED																															3
																																						4
	Item Number																					#N/A																5
																																						6
	Method																					Withdrawal/reversal design																7
																						Alternating-treatments design	Timing between intervention administrations; order of intervention administrations; description of additional phases (e.g., baseline, best treatment).															8
		Design																				Multiple-baseline	The number of different baselines (tiers) in the design; whether the baselines (tiers) are across participants, behaviours, or settings; method of determining treatment onset; description of additional phases (e.g., follow-up phase, additional embedded design); whether onset of data collection occurred concurrently or nonconcurrently across the baselines (tiers).															9
																						Multi-element	Order of intervention administrations.															10
						Describe the design, and describe the phases and phase sequence (whether determined a priori or data-driven) and, if applicable, criteria for phase change.																Changing-criterion	Criteria/decision rules for phase change; whether criteria are a priori or response guided.															11
						Include number of phases; duration (length) of each phase; the order in which phases are sequenced; number of sessions in each phase; number of trials within each phase (i.e. occasions when dependent variable is being measured); the duration of sessions and the time interval between sessions.																Adaptive design	The features/characteristics of the data used to regulate the design; specific information regarding aspects of the study design that are determined by the specific features of the data.															12
						Additional information for this design:																Some combination thereof																13
						#N/A																																14
	5	What type of single-case experimental design is being used?																																				15
																																						16
						Describe the procedural changes that occurred during the course of the investigation after the start of the study:																																17
	6	Were there any procedural changes that occurred during the course of the investigation after the start of the study?																																				18
																																						19
						Describe the number and type of planned replications:																																20
	7	Was any replication planned?																				#N/A																21
																																						22
						#N/A																Yes	Describe the randomisation method and the elements of the study that were randomised:															23
	8	Was randomisation used?																				No	Provide details on the reasons why randomisation wasn't used:															24
																						Don't Know																25
						#N/A																#N/A																26
	9	Was blinding/masking used?																				Yes	Describe who was blinded/masked and how blinding was achieved:															27
																						No	Provide details on the reasons why blinding/masking wasn't used:															28
		Participants or Unit/s																				Don't Know																29
																																						30
	10	What are the selection criteria? State the inclusion and exclusion criteria, if applicable, and the method of recruitment. If not applicable, state the reasons that the individual presented to the service and the reason for the intervention.																																				31
	10	What are the selection criteria? State the inclusion and exclusion criteria, if applicable, and the method of recruitment. If not applicable, state the reasons that the individual presented to the service and the reason for the intervention.																																				32
																																						33
																																						34
	11	What are the participant characteristics? Describe the demographic characteristics and clinical (or other) features that will be collected that are relevant to the research question. These include, but are not restricted to: age, sex, ethnicity, socioeconomic status, geographic location, as well as diagnoses, where indicated, and functional or developmental abilities. It is also recommended that …																																				35
																																						36
		Context																																				37
																																						38
	12	Setting Describe the characteristics of the setting and location where the study is being conducted.																																				39
																																						40
		Approvals																				#N/A																41
																																						42
						#N/A																Yes	State which ethics committee(s) have approved the study, and describe if and how informed consent and/or assent will be obtained:															43
	13	Has ethical approval been obtained																				No	Provide details on why ethical approval has not been obtained:															44
																						Don't Know																45
																																						46
		Measures and Materials																																				47
																																						48
		Please specify the number of target behaviours for Participant :					To proceed, please enter the number of target behaviours for Participant																															49
																																						50
				Provide an operational definition of each target behaviour, and information on how it was selected, how and when it will be measured, and how interobserver agreement will be conducted:																																		51
																																						52
	14a	Operationally define all aspects of the target behaviours and their measurement		Target behaviour 1:																																		53
																																						54
				Target behaviour 2:																																		55
																																						56
				Target behaviour 3:																																		57
																																						58
																																						59
						For each target behaviour provide information on what constitutes GAS Level 0 for Participant :																																60
		Are you using Goal Attainment Scaling (GAS)?				Target behaviour 1, Level 0 =				Target behaviour 2, Level 0 =					Target behaviour 3, Level 0 =																							61
																																						62
																																						63
																						#N/A																64
						#N/A																Yes	Describe the outcome measures being used, their reliability and validity, how the measures were selected and when they will be measured with Participant :															65
	14b	Are any standardised outcome measures being used?																				No	Provide details on why no standardised outcome measures are being used:															66
																						Don't Know																67
						Describe the equipment and/or materials being used to measure target behaviour(s) and other outcome(s):																																68
	15a	Are you using any equipment and/or materials to measure target behaviour(s) and other outcome(s)? (e.g. technical aids, computer programs, or other material resources).																																				69
																																						70
						Describe the equipment and/or materials being used to deliver the interventions:																																71
	15b	Are you using any equipment and/or materials to deliver the interventions? (e.g. technical aids, computer programs, intervention manuals or other material resources).																																				72
																																						73
		Interventions																																				74
																																						75
																																						76
	16	Intervention Describe the intervention and control condition in each phase, including how and when they will be administered. Include exact number, duration and frequency of the intervention sessions and describe who will deliver the intervention and in what mode. When more than one intervention is used (e.g., in multi-element or alternating-treatments designs) describe each intervention. Describ…																				#N/A																77
																						Yes	Describe how procedural fidelity was evaluated in each phase:															78
						#N/A																No	Provide details on why procedural fidelity was not evaluated in each phase:															79
	17	Was procedural fidelity evaluated in each phase?																				Don't Know																80
																																						81
		Analysis																																				82
																																						83
																																						84
	18	Describe and justify all methods used to analyse data For structured visual analysis, describe the features of the data that are selected for analysis, and specify any systematic protocol that was used. For statistical analysis, specify the statistical technique/s and report underlying assumptions and other pertinent requirements of the technique/s.																																				85
																																						86
		Results																																				87
																																						88
	19	Sequence completed		Report the sequence actually completed, including the number of trials for each session for Participant																																		89
																																						90
		Participant		Sequence completed, including number of trials				Was there a change from the planned sequence (as documented in item 5)?			What were the changes?				Reason(s) for change																							91
		0																																				92
																																						93
																																						94
																																						95
	20	Outcomes and Estimation Provide outcomes for the participant, setting and target behaviour, setting and target behaviour, and indicate whether you will be graphing the raw data for each session and for each phase using units of real time for the horizontal axis. When reporting results of structured visual analysis within and between phases comment on features including stability, variability and …																																				96
																						#N/A																97
		Adverse events				#N/A																Yes	Describe the plans / procedures in place to manage adverse events that could occur for participant :															98
	21	Are there plans / procedures in place to manage adverse events that could occur for participant ?																				No	Provide details on why there are no plans / procedures in place to manage adverse events that could occur for participant :															99
																						Don't Know																100
		Adverse events				Describe the adverse events that occurred and the phase in which they occurred:																																101
	21	Were there any adverse events that occurred for participant ?																																				102
																																						103
																																						104
																																						105
																																						106
																																						107
																																						108
																																						109
																																						110
																																						111
																																						112
																																						113
																																						114
																																						115
																																						116
																																						117
																																						118
																																						119
																																						120
																																						121
																																						122
																																						123
																																						124
																																						125
																																						126
																																						127
																																						128
																																						129
																																						130
																																						131
																																						132
																																						133
																																						134
																																						135
																																						136
																																						137
																																						138
																																						139
																																						140
																																						141
																																						142
																																						143
																																						144
																																						145
																																						146
																																						147
																																						148
																																						149
																																						150
