# Supplementary material for: Evaluation of the Effectiveness of Assistive Technology for Executive Function Support for People With Acquired Brain Injury: Protocol for Single-Case Experimental Designs
Source: JMIR Res Protoc. 2023 Aug 29;12:e48503. doi: 10.2196/48503 (PMC10498320; doi:10.2196/48503)
Supplement: Multimedia Appendix 4 [file resprot_v12i1e48503_app4.xlsx]

## Sheet: A-AT Interview
	Expanded trial of an integrated smart home technology for people with cognitive impairment Screening Tool
	Name of Person	First:						Family:
	(use initials or pseudonym for confidentiality)
						Please specify:
	To which gender identity does most identify?
	Does live in a community dwelling?			Suburb / State where lives:
	's Date of Birth			=	123.625	Years of age
	Or 's Age in years
	's Primary Disability:				's Other Conditions/Disabilities:
				Describe:
				Describe:
				Describe:
				Describe:
				Describe how:
				Describe
	Has used AT in the past or present?
				Describe
	Does AT allow for adaption/accommodation of expected changes to ’s circumstances, development or function, ie growth of child?
				Provide details:
	Expected frequency of use of proposed AT for

## Sheet: Allied Health Professionals
	0	Expanded trial of an integrated smart home technology for people with cognitive impairment Current Allied Health Team
	If this form is blank, please check you have completed the screening tool. You need to at least type in the person's name.											Provide details:
	Has provided consent for the research group to contact their allied health professional(s)?
	How many Allied Health Professionals are providing supports to ?											Does have a stable care network (i.e. family, allied health, other)?
												Provide any relevant details about 's care network:
	Key therapy contact for project					Key Contact's Profession											Contact details

## Sheet: CANS
	0	Care and Needs Scale Tate (2003/2017)
	If this form is blank, please check you have completed the screening tool. You need to at least type in the person's name.
	Assessed by:								Today's Date:
	Needs Checklist: Type of care and support need
	Group A: Requires nursing care and/or support or monitoring of severe behavioural/cognitive disabilities and/or assistance with very basic ADLs									Select Yes or No			Select CANS Level *		Comments						Length of time that 0 can be left alone?
																					* The CANS level must be in line with the highest group (A, B, C, D) endorsed 'Yes' in Needs Checklist (Left column)									Yes		Any 1
	1. Tracheostomy management																				7	Cannot be left alone – needs support 24 hours per day							0			No		Don't show		0
	2. Nasogastric/PEG feeding																				6	Can be left alone for a few hours – needs support 20-23 hours per day							0
	3. Bed mobility (e.g., turning)																												0
	4. Wanders/gets lost																				5	Can be left alone for part of the day, but not overnight – needs support 12-19 hours per day							0										4.3
	5. Exhibits behaviours with potential to harm self/others																												0										4.2
	6. Difficulty communicating basic needs																				4	Can be left alone for part of the day and overnight – needs support up to 11 hours per day Note: there are 3 sub-divisions 4.3, 4.2 and 4.1 that correspond to groups A, B and C respectively in the Needs Checklist.							0										4.1
	7. Continence																												0
	8. Eating and drinking																												0
	9. Transfers/mobility (incl. stairs and indoor surfaces)																												0
	10. Other (specify):																				3	Can be left alone for a few days a week – needs support a few days a week							0
							Group A subtotal (out of 10)			0
																					2	Can be left alone for almost all week – needs support at least once a week
	Group B: Requires assistance, supervision, direction and/or cueing for basic ADLs:									Select Yes or No			Select CANS Level *		Comments
	11. Personal hygiene/toileting																				1	Can live alone, but needs intermittent support i.e. less than weekly							0			No		Don't show		0
	12. Bathing/dressing																												0
	13. Preparation of light meal/snack																				0	Does not need support – can live in the community, totally independently with or without aids (e.g., hand rails, diary, notebooks) and allowing for the usual kinds of informational and emotional supports the average person uses in everyday life.							0
	14. Other (specify):																												0
							Group B subtotal (out of 4)			0
	Group C: Requires assistance, supervision, direction and/or cueing for instrumental ADLs and/or social participation:									Select Yes or No			Select CANS Level *		Comments						Additional relevant Information
	15. Shopping																												0			No		Don't show		0
	16. Domestic incl. preparation of main meal																												0
	17. Medication use																												0
	18. Money management																												0
	19. Everyday devices (e.g., telephone, television)																												0
	20. Transport and outdoor surfaces																												0
	21. Parenting skills																												0
	22. Interpersonal relationships																												0
	23. Leisure and recreation																												0
	24. Employment/study																												0
	25. Other (specify):																												0
							Group C subtotal (out of 11)			0
	Group D: Requires support:									Select Yes or No			Select CANS Level *		Comments
	26. Informational supports (e.g., advice)																												0			No		Don't show		0
	27. Emotional supports																												0
	28. Other (specify):																												0
							Group D subtotal (out of 3)			0
	Group E: Does not require support:																													0				Show		0
		Group A + Group B + Group C + Group D Total (out of 28)								0																								Sum		0
		You have not selected a Yes or No response to all items											0		Select the CANS Level from the options now available																			CANS
																												Count - No	0	0		0				0
																												Count - Yes	0
																												Total	0
																												Missing	28
																											Count Groups

## Sheet: WHODAS 2.0
	If this form is blank, please check you have completed the screening tool. You need to at least type in the person's name.							WHODAS 2.0 World Health Organization Disability Assessment Schedule 2.0
								36-item, proxy administered
	Name of Person:			0				Relationship to 0:
	Instructions
	This questionnaire asks about difficulties due to health conditions experienced by 0, to whom you are responding in your role as friend, relative or carer. Health conditions include diseases or illnesses, other health problems that may be short or long lasting, injuries, mental or emotional problems, and problems with alcohol or drugs.
	Think back over the past 30 days and, to the best of your knowledge, answer these questions thinking about how much difficulty 0 has had while doing the following activities. Note: For each question, you can only select one response.
				None			Mild			Moderate			Severe		Extreme or cannot do
	In the past 30 days, how much difficulty did 0 have in:
	Understanding and communicating													Select one response				Comments (Optional)							Original	Value	Code	Recode	Use to score				Original	N	R
	D1.1	Concentrating on doing something for ten minutes?																						D11			N				None		1	0	0
	D1.2	Remembering to do important things?																						D12			N				Mild		2	1	1
	D1.3	Analysing and finding solutions to problems in day-to-day life?																						D13			N				Moderate		3	2	1
	D1.4	Learning a new task, for example, learning how to get to a new place?																						D14			N				Severe		4	3	2
	D1.5	Generally understanding what people say?																						D15			R	#N/A			Extreme or cannot do		5	4	2
	D1.6	Starting and maintaining a conversation?																						D16			R	#N/A
	Getting around													Select one response				Comments (Optional)
	D2.1	Standing for long periods such as 30 minutes?																						D21			N
	D2.2	Standing up from sitting down?																						D22			R	#N/A
	D2.3	Moving around inside their home?																						D23			R	#N/A
	D2.4	Getting out of their home?																						D24			N
	D2.5	Walking a long distance such as a kilometre [or equivalent]?																						D25			N
	Because of their health condition, in the past 30 days, how much difficulty did 0 have in:
	Self-care													Select one response				Comments (Optional)
	D3.1	Washing their whole body?																						D31			R	#N/A
	D3.2	Getting dressed?																						D32			N
	D3.3	Eating?																						D33			R	#N/A
	D3.4	Staying by themselves for a few days?																						D34			R	#N/A
	Getting along with people													Select one response				Comments (Optional)
	D4.1	Dealing with people they do not know?																						D41			R	#N/A
	D4.2	Maintaining a friendship?																						D42			R	#N/A
	D4.3	Getting along with people who are close to them?																						D43			R	#N/A
	D4.4	Making new friends?																						D44			N
	D4.5	Sexual activities?																						D45			R	#N/A
	Life activities													Select one response				Comments (Optional)
	D5.1	Taking care of their household responsibilities?																						D52			R	#N/A
	D5.2	Doing their most important household tasks well?																						D53			R	#N/A
	D5.3	Getting all the household work done that is needed?																						D54			N
	D5.4	Getting the household work done as quickly as needed?																						D55			R	#N/A
	Does 0 work (paid, non-paid, self-employed) or does 0 go to school?
	In the past 30 days, how much difficulty did 0 have in:													Select one response				Comments (Optional)
	D5.5	Doing their day-to-day work/school?																						D58			R	#N/A
	D5.6	Doing his or her most important work/school tasks well?																						D59			N
	D5.7	Getting all the work done that is needed?																						D510			N
	D5.8	Getting the work done as quickly as needed?																						D511			N
	Participation in society in the past 30 days													Select one response				Comments (Optional)
	D6.1	How much of a problem did 0 have in joining in community activities (for example, festivities, religious or other activities) in the same way as anyone else can?																						D61			R	#N/A
	D6.2	How much of a problem did 0 have because of barriers or hindrances in the world around them?																						D62			N
	D6.3	How much of a problem did 0 have living with dignity because of the attitudes and actions of others?																						D63			R	#N/A
	D6.4	How much time did 0 spend on their health condition, or its consequences?																						D64			N
	D6.5	How much has 0 been emotionally affected by their health condition?																						D65			N
	D6.6	How much has 0's health been a drain on their financial resources or on the financial resources of other relatives?																						D66			R	#N/A
	D6.7	How much of a problem did you or the rest of 0's family have because of their health problems?																						D67			N
	D6.8	How much time did 0 have in doing things by themselves for relaxation or pleasure?																						D68			R	#N/A
	Overall, in the past 30 days, how many days were these difficulties present for 0?
	In the past 30 days, for how many days was 0 totally unable to carry out their usual activities or work because of any health condition?
	In the past 30 days, not counting the days that 0 was totally unable, for how many days did 0 cut back or reduce their usual activities or work because of any health condition?
		Summary Sheet: Scores										Missing response addressed
		Summary Score			0		ý	NB: you have not provided responses for 32 items						NB. The mean score across all items within the domain was assigned to the missing item the domain should be assigned to the missing items														Score	Missing
		Domain 1 (Cognition)			0		ý	NB: you have not provided responses for 6 items				0															Domain 1	0	6
		Domain 2 (Mobility)			0		ý	NB: you have not provided responses for 5 items				0															Domain 2	0	5
		Domain 3 (Self-Care)			0		ý	NB: you have not provided responses for 4 items				0															Domain 3	0	4	Missing data
		Domain 4 (Getting along)			0		ý	NB: you have not provided responses for 5 items						NB. The mean score across all items within the domain was assigned to the missing item the domain should be assigned to the missing items													Domain 4	0	5	#DIV/0!	#DIV/0!
		Domain 5.1 (Life activities)			0		ý	NB: you have not provided responses for 4 items				0															Domain 5.1	0	4
		Domain 5.2 (Life activities)			N/A		ý	NB: you have not provided responses for 4 items				N/A															Domain 5.2	0	4
		Domain 6 (Participation)			0		ý	NB: you have not provided responses for 8 items				0															Domain 6	0	8
																											Summary score (with work)
																												0	36	#DIV/0!
																											Summary score (without work)
																												0	32	#DIV/0!
																											Summary score to use
																												0	32	#DIV/0!
																											Summary Score
																											Yes	Summary Score (36 items)
																											No	Summary Score (32 items)
																											0	Summary Score

## Sheet: HoNOS-ABI
	0	HoNOS-ABI Health of the Nation Outcome Scales for Acquired Brain Injury
	If this form is blank, please check you have completed the screening tool. You need to at least type in the person's name.
	Raters Name:								Date of completing HoNOS-ABI:
	Summary of rating instructions:
	1. Rate each scale in order from 1 to 12 2. Do not include information rated in an earlier item except for item 10 which is an overall rating 3. Rate the Most Severe problem that occurred during the previous 2 weeks 4. All scales follow the format 0 = No problem 1 = minor problem requiring no action 2 = mild problem but definitely present 3 = moderately severe problem 4 = severe to very severe pr…
	1. Active Disturbance of Social Behaviour e.g. overactive, aggressive, disruptive or agitated behaviour, uncooperative, resistive, or disinhibited behaviour. - include such behaviour due to any cause. This scale rates antisocial acts. Rate passive disturbance of social behaviour, e.g.. social withdrawal, under scale 9 or 10. Do not include bizarre but non-aggressive behaviour which is probably or…													Rate the most severe problem that occurred during the previous 2 weeks				Missing
	0 - No problems of this kind during the period rated.																	1
	1 - Occasional irritability, quarrels, restlessness etc., but generally calm and co-operative and not requiring any specific action.
	2 - Includes aggressive gestures, e.g. pushing or pestering others and/or verbal threats or aggression; lesser damage to objects/property (e.g. broken cup, window); significant overactivity or agitation; intermittent restlessness and/or wandering (day or night); uncooperative at times, requiring encouragement and persuasion.
	3 - Physically aggressive to others (short of rating 4); more serious damage to, or destruction of, property; frequently threatening manner; more serious and/or persistent overactivity or agitation; frequent restlessness and/or wandering (e.g. day and night); significant problems with co-operation, largely resistant to help/assistance. Mild sexually disinhibited talk.
	4 - At least one serious physical attack on others (over and above rating on 3); major and/or persistent destructive activity (e.g. fire-setting); persistent and serious threatening, behaviour; severe overactivity or agitation; sexually disinhibited or other inappropriate behaviour (e.g. deliberate inappropriate urination and/or defaecation); virtually constant restlessness and/or wandering, seve…
	2. Self directed injury. - any self injurious behaviour which is not accidental, should be rated here; passive acts of self injurious behaviour, e.g. failing to take action to avoid a life threatening situation, are included here. In the case of accidental self injury any cognitive problem is rated at Scale 4 and the injury at Scale 5. Do not include illness or injury as a direct consequence of d…													Rate the most severe problem that occurred during the previous 2 weeks
	0 - No problem of this kind during the period rated.																	1
	1 - Fleeting thoughts of self-harm or suicide but little or no risk during the period.
	2 - Mild risk during period; includes more frequent thoughts or talking, about self harm or suicide (including 'passive' ideas of self-harm such as not taking avoiding action in a potentially life threatening situation e.g. whilst crossing a road).
	3 - Moderate to serious risk of deliberate self-harm; includes frequent/persistent thoughts or talking about self-harm; includes preparatory behaviours, e.g. collecting tablets. Self injurious acts.
	4 - Suicide attempt and/or serious self injurious acts during the period rated.
	3. Problem drinking or drug use. - do not include aggressive / destructive behaviour, rated at Scale 1. Do not include physical illness or disability, rated at Scale 5. Do not include accidental misuse of alcohol or drugs (prescribed or otherwise) e.g. in the context of dementia.													Rate the most severe problem that occurred during the previous 2 weeks
	0 - No problem of this kind during the period rated																	1
	1 - Some overindulgence but within social norm.
	2 - Occasional loss of control of drinking or drug use, but not a serious problem.
	3 - Marked craving or dependence on alcohol or drug use with frequent loss of control, drunkenness, etc.
	4 - Major adverse consequences/incapacitated from alcohol/drug problems.
	4. Cognitive problems. - Rate any problems with orientation, attention, planning and organisation, memory, language or visuo-spatial function. Do not include temporary problems (e.g. hangovers) which are clearly associated with alcohol or other drug l medication use, rated at Scale 3.													Rate the most severe problem that occurred during the previous 2 weeks
	0 - No problem of this kind during the period rated.																	1
	1 - Minor problems requiring no action (e.g. some difficulty with orientation in time; slightly distractible and slight problems with concentration; has difficulties prioritising tasks, attending to two things at once; a degree of forgetfulness but still able to actively learn new information; occasional errors in speech but do not disrupt meaning).
	2 - Mild problems but definitely present (e.g. frequently disorientated in time; difficulty finding way in new or unfamiliar surroundings; has some difficulty concentrating, attention span is limited; difficulty organising complex tasks; definite problems learning new information such as names, recollection or recent events and the memory problems interfere with everyday activities; able to deal …
	3 - Moderate problems (e.g. usually disorientated in time, often to place; has lost the way in a familiar place; attentional problems interfere with ability to think clearly; perseveration disrupts thinking at times; has difficulties organising everyday activities; new material rapidly lost, only highly learned material retained, occasional failure to recognise familiar individuals; expressive an…
	4 - Severe problems (e.g. consistently disorientated in time and place; hardly capable of the simplest tasks e.g.. making a cup of tea; attentional problems disrupt thinking; severe perseveration; very poor memory, only fragments remain, loss of distant as well as recent information, hardly able to learn any new information, unable to recognise or to name close friends/relatives; no communication…
	5. Physical illness or disability problems. - include illness or disability from any cause, including epilepsy, that limits mobility, impairs sight, hearing or conscious level or otherwise interferes with personal functioning (e.g. pain). Also include adverse effects of medication and effects of drug or alcohol use. Disability resulting from fatigue and hypersomnolence should be rated here.													Rate the most severe problem that occurred during the previous 2 weeks
	0 - No significant physical health, disability or mobility problems during the period rated.																	1
	1 - Minor health problem during the period rated (e.g. cold); some impairment of sight and/or hearing (but still able to function effectively with the use of glasses and/or hearing aid).
	2 - Physical health problem associated with mild restriction of activities and/or mobility (e.g. restricted walking distance, some degree of loss of independence), moderate impairment of sight and/or hearing (with functional impairment despite the appropriate use of glasses and/or hearing aid), some degree of risk of falling, but low and no episodes to date, problems associated with mild degree o…
	3 - Physical health problem associated with moderate restriction of activities and/or mobility (e.g. requires an aid - stick, zimmer frame or wheelchair - for independent mobility, or requires occasional help with mobility); more severe impairment of sight and/or hearing (short of Rating 4); significant risk of falling, ± one or more falls; problems associated with a moderate degree of pain; slig…
	4 - Major physical health problems associated with severe restriction of activities and/or mobility (e.g. chair or bed bound); severe impairment of sight and/or hearing (e.g. registered blind or deaf); high risk or falling, ± one or (usually) more falls because of physical illness or disability; problems associated with severe pain; moderate / severe impaired level of consciousness.
	6. Problems associated with hallucinations or delusions or confabulations. - include hallucinations or delusions or confabulations irrespective of diagnosis. Include odd or bizarre behaviour only if it can be attributed to hallucinations or delusions or confabulations (otherwise rate as scale 1). Do not include aggressive, destructive or overactive behaviours attributed to hallucinations or delus…													Rate the most severe problem that occurred during the previous 2 weeks
	0 - No evidence of hallucinations or delusions or confabulations during the period rated.																	1
	1 - Somewhat odd or eccentric beliefs not in keeping, with cultural norms.
	2 - Hallucinations (e.g. voices, visions) or delusions or confabulations are present, but there is little distress to patient or manifestation in bizarre behaviour, i.e. present but mild clinical problem.
	3 - Marked preoccupation with hallucinations or delusions or confabulations, causing significant distress and/or manifested in obviously bizarre behaviour, i.e. moderately severe clinical problem.
	4 - Mental state and behaviour is seriously and adversely affected by hallucinations or delusions or confabulations, with a major impact on the patient and/or others, i.e. severe clinical problem.
	7. Problems with depressive symptoms - do not include overactivity or agitation, rated at Scale 1, Do not include suicidal ideation or attempts, rated at Scale 2. Do not include delusions or hallucinations, rated at Scale 6. Rate associated problems (e. changes in sleep, appetite or weight; anxiety symptoms) at Scale 8. Depressed mood should be rated regardless of whether it might appear to be an…													Rate the most severe problem that occurred during the previous 2 weeks
	0 - No problems associated with depression during the period rated.																	1
	1 - Gloomy: or minor changes in mood only.
	2 - Mild but definite depressive symptoms on subjective and/or objective measures (e.g. loss of interest and/or pleasure, lack of energy, loss of self-esteem, feelings of guilt).
	3 - Moderate depressive symptoms on subjective and/or objective measures (depressive symptoms more marked).
	4 - Severe depressive symptoms on subjective and/or objective grounds (e.g. profound loss of interest and/or pleasure, preoccupation with ideas of guilt or worthlessness).
	8. Other mental and behavioural problems. - rate only the single most severe clinical problem not considered in Scales 6 and 7.													Rate the most severe problem that occurred during the previous 2 weeks
	Specify the type of problem by entering the appropriate letter. A phobic; B anxiety; C obsessive-compulsive; D stress; E dissociative; F somatoform; G eating; H sleep; I sexual; J other (specify).																	0
	0 - No evidence of any of these problems during period rated.																	1
	1 - Minor non-clinical problems.
	2 - A problem is clinically present, but at a mild level e.g. the problem is intermittent, the patient maintains a degree of control and/or is not unduly distressed.
	3 - Moderately severe clinical problem e.g. more frequent, more distressing or more marked symptoms.
	4 - Severe persistent problem which dominates or seriously affects most activities.
	9. Problems with relationships - problems associated with social relationships, identified by the patient and/or apparent to others / carers. Rate the patient’s most severe problem associated with active or passive withdrawal from, or tendency to dominate, social relationships, and/or non-supportive, destructive or self-damaging relationships.													Rate the most severe problem that occurred during the previous 2 weeks
	0 - No significant problems during the period.																	1
	1 - Minor non-clinical problem.
	2 - Definite problems in making, sustaining or adapting to supportive relationships (e.g. because of controlling manner, or difficult, exploitative or abusive relationships with carers), definite difficulties reported by patient / others / carers, but mild.
	3 - Persisting significant problems with relationships; moderately severe conflict or problems identified within the relationship by the patient and/or apparent to others/carers.
	4 - Severe difficulties associated with social relationships (e.g. isolation, withdrawal, conflict, abuse); major tensions and stresses (e.g. threatening breakdown of relationship).
	10. Problems with activities of daily living. - rate the overall level of functioning safely in activities of daily living (ADL): e.g. problems with basic activities of self-care such as eating, washing, dressing, toilet,- also complex skills such as budgeting, recreation, use of transport. Include any lack of motivation for using self-help opportunities, since this contributes to a lower overall…													Rate the most severe problem that occurred during the previous 2 weeks
	0 - No problems during the period rated; good ability to function effectively in all basic activities (e.g. continent - or able to manage incontinence appropriately, able to feed self and dress) and complex skills (e.g. driving or able to make use of transport facilities, able to handle financial affairs appropriately).																	1
	1 - Minor problems only without significantly adverse consequences; e.g. untidy, mildly disorganised, some evidence to suggest a decline from previous functional level (especially with regard to complex skills) but still able to cope effectively.
	2 - Self care and basic activities adequate though prompting may be required, but difficulty with more complex skills (e.g. problems organising and making a drink/meal, deterioration in personal interests especially outside the home situation, problems with driving, transport or financial judgements).
	3 - Problems evident in one or more areas of basic self-care activities (e.g. needs some supervision with dressing and eating, occasional urinary incontinence or continent only if toileted), inability to perform several complex skills in safety. Consistently requires prompting to perform activities.
	4 - Severe disability or incapacity in all or nearly all areas of basic and complex skills, or lack of safety in any area (e.g. full supervision required with dressing and eating, frequent urinary ± faecal incontinence)
	11. Problems with living conditions. - rate overall severity of problems with the quality of living conditions / accommodation and daily domestic routine taking into account the patient’s preferences and degree of satisfaction with their circumstances. Are the basic necessities met (heat, light, hygiene)? If so, does the physical environment contribute to maximising independence and minimising ri…													Rate the most severe problem that occurred during the previous 2 weeks
	NB: Rate the patients usual accommodation. If in acute ward, rate the home accommodation. If in rehabilitation unit and close to discharge, rate confirmed discharge accommodation.																	1
	0 - Accommodation and living conditions are acceptable; helpful in keeping any disability rated at Scale 10 to the lowest level possible and minimising any risk, and supportive of self-help, the patient is satisfied with their accommodation.
	1 - Accommodation is reasonably acceptable with only minor or transient problems related primarily to the patients preferences rather than any significant problems or risks associated with their environment (e.g. not ideal location, not preferred option, doesn't like food).
	2 - Basics are met but significant problems with one or more aspects of the accommodation and/or regime (e.g. lack of proper adaptation to optimise function relating, for instance to stairs, lifts or other problems or access); may be associated with risk to patient (e.g. of injury) which would be otherwise reduced.
	3 - Distressing/multiple problems with accommodation; e.g. some basic necessities absent (e.g. unsatisfactory and/or unreliable heating, lack of proper cooking facilities, inadequate sanitation), clear elements of risk to the patient resulting from aspects of physical environment.
	4 - Accommodation is unacceptable; e.g. lack of basic necessities, patient is at risk of eviction, or “roofless”, or living conditions are otherwise intolerable making patient’s problems worse and/or placing them at high risk of injury.
	12. Problems with activities - rate the overall level of problems with the quality of the day-time environment. Is there help to cope with disabilities, and opportunities for maintaining or improving occupational and recreational skills and activities? Consider factors such as stigma, lack of qualified staff, lack of funding, lack of access to supportive facilities e.g. staffing and equipment of …													Rate the most severe problem that occurred during the previous 2 weeks
	NB: Rate the patient’s usual situation. If in acute ward, rate activities during period before admission. If in rehabilitation unit and close to discharge, rate confirmed discharge arrangements.																	1
	0 - Patient’s day-time environment is acceptable; helpful in keeping any disability rated at Scale 10 to the lowest level possible and maximising autonomy.
	1 - Minor or temporary problems e.g. good facilities available but not always at appropriate times for the patient.
	2 - Limited choice of activities; e.g. insufficient carer or professional support; useful day setting available but for very limited hours.
	3 - Marked deficiency in skilled services and support available to help optimise activity level and autonomy, little opportunity to use skills or to develop new ones; unskilled care difficult to access.
	4 - Lack of any effective opportunity for day-time activities makes the patient’s problems worse or patient refuses services offered which might improve their situation
																		Missing Total
																		12
	HoNOS-ABI Score Summary Sheet																	Total
	1. Active Disturbance of Social Behaviour
	2. Self directed injury											þ									0
	3. Problem Drinking or Drug use											þ									0
	4. Cognitive Problems
	5. Physical illness or disability problems
	6. Problems with hallucinations / delusions / confabulation											þ									0
	7. Problems with depressive symptoms											þ									0
	8. Other mental and behavioural problems											þ									0
	- Type of problem
	9. Problems with relationships
	10. Problems with activities of daily living
	11. Problems with living conditions
	12. Problems with activities
													NB: you have not provided responses for 12 items
	Total Score (range 0 - 48)								0			ý						0

## Sheet: OBS-A
	0	Overt Behaviour Scale - Adult
	If this form is blank, please check you have completed the screening tool. You need to at least type in the person's name.
	Raters Name:								Date of completing OBS:
	Informants Name:								Informants role (e.g. partner):
	How to rate behaviours
	Tick each level that is a problem For each category of behaviour there are a number of descriptions with examples that illustrate different levels of severity. Select the level(s) with a description or example that best represents the sorts of behaviour(s) that you have observed by placing a tick ( ) in this column. Remember, these behaviours are only examples; if you have seen behaviours that ar…											Impact (distress or disruption) “Impact” means the amount of emotional distress and/or practical disruption that a challenging behaviour causes. For example, impact refers to your experience of stress, worry, concern, or fear as a result of the behaviour. But impact can also refer to practical difﬁculties including needing additional staff, altered procedures, dealing with complaints from familie…
	Verbal Aggression																					Count Yes		Count No		Levels ticked		Levels unticked			Severity as a number	CWS
	Has shown any verbal aggression? Select Yes or No																					0		0
	Go to next behaviour																											Yes but no ticks
																												0
																											Any 1
																										0	0	1			1	0
																										0		1			2	0
																										0		1			3	0
																										0		1			4	0
	Physical Aggression																					Count Yes		Count No		Levels ticked		Levels unticked			Severity as a number	CWS
	Has shown any physical aggression against objects? Select Yes or No																					0		0
	Go to next behaviour																											Yes but no ticks
																												0
																											Any 1
																										0	0	1			1	0
																										0		1			2	0
																										0		1			3	0
																										0		1			4	0
	Physical acts against self																					Count Yes		Count No		Levels ticked		Levels unticked
	Has shown any physical acts against self? Select Yes or No																					0		0
																															Severity as a number	CWS
	Go to next behaviour																											Yes but no ticks
																												0
																											Any 1
																										0	0	1			1	0
																										0		1			2	0
																										0		1			3	0
																										0		1			4	0
	Physical aggression against other people																					Count Yes		Count No		Levels ticked		Levels unticked
	Has shown any physical aggression against other people? Select Yes or No																					0		0
	Go to next behaviour																											Yes but no ticks
																												0
																											Any 1
																										0	0	1			1	0
																										0		1			2	0
																										0		1			3	0
																										0		1			4	0
	Inappropriate sexual behaviour																					Count Yes		Count No		Levels ticked		Levels unticked
	Has shown any inappropriate sexual behaviour? Select Yes or No																					0		0
	Go to next behaviour																											Yes but no ticks
																												0
																											Any 1
																										0	0	1			1	0
																										0		1			1	0
																										0		1			2	0
																										0		1			2	0
																										0		1			3	0
																										0		1			4	0
	Perseveration / Repetitive Behaviour																					Count Yes		Count No		Levels ticked		Levels unticked
	Has shown any persverative behaviour? Select Yes or No																					0		0
	Go to next behaviour																											Yes but no ticks
																												0
																											Any 1
																										0	0	1			1	0
																										0		1			2	0
																										0		1			3	0
	Wandering / Absconding																					Count Yes		Count No		Levels ticked		Levels unticked
	Has shown any wandering/absconding? Select Yes or No																					0		0
	Go to next behaviour																											Yes but no ticks
																												0
																											Any 1
																										0	0	1			1	0
																										0		1			2	0
																										0		1			3	0
	Inappropriate Social Behaviour																					Count Yes		Count No		Levels ticked		Levels unticked
	Has shown any inappropriate social behaviour? Select Yes or No																					0		0
	Go to next behaviour																											Yes but no ticks
																												0
																											Any 1
																										0	0	1			1	0
																										0		1			2	0
																										0		1			3	0
																										0		1			4	0
																										0		1			4	0
	Lack of initiation
	Explanation
	This behaviour is different from the others because it is a lack of overt behaviour. The person has difﬁculty getting tasks started or completed and is characterised as having a lack of motivation, initiative, or interest in day-to-day activities.
	Examples
	• The person may not wash, eat, or drink, shower or groom themselves without prompting from others. They may sit on the couch all day, not initiate social conversation or attend social activities without someone taking them. • However, the person may engage in activities if someone else prompts them. Once asked to “wash the dishes”, the person may then commence and complete the task. • Some peopl…
																						Count Yes		Count No
	Has shown any lack of initiation? Select Yes or No																					0		0
	Go to scores																					Lack of initiation
																						If severity contains score	= 2 minus (SUM(Tick Yes + Score))					Yes but no ticks
																												0
																											Any 1
																						0	2			0	0	1			0	0
																						If Lack of initiation missing severity score then 1
																							1
																									Levels
	Scoring																					Total Yes/NO	0		Total selected	0					Total	0
	The OBS produces 3 key indices: Cluster, Total Levels, and Clinical Weighted Severity.																					Missing	9		Missing	0
																						Total Yes	0
	0		Cluster Sum of the number of YES boxes selected. Range: 0 to 9							NB: you have not provided Yes/No responses for 9 items
										ý												Total missing		10
	0		Total Levels Sum of the number of Levels boxes selected. Range: 0 to 34
										þ
	0		Clinical Weighted Severity (CWS) Sum of the severity numbers associated with each level ticked. For Lack of Initiation, the Severity/prompting score was used. Range: 0 to 84							NB: The CWS is based on incomplete data. Please check your responses
										ý

## Sheet: CIQ-R
	If this form is blank, please check you have completed the screening tool. You need to at least type in the person's name.																											Score			Score			Score			Score			Score			Score			Score
																											Yourself alone	2		5 or more	2		Yes	2		Mostly alone	0		Almost every day	2		Every day / most days	2		5 or more	4
	The Community Integration Questionnaire-Revised (CIQ-R)																										Yourself and someone else	1		1-4 times	1		No	1		Mostly with family members	1		Almost every week	1		Almost every week	1		1-4 times	2
																											Someone else	0		Seldom / Never	0		0	0		Mostly with friends who have a disability	1		Seldom / never (less than once per week)	0		Seldom / never	0		Never	0
										Time 1 Date						Time 2 Date											0	0		0	0					Mostly with friends who do not have a disability	2		0	0		0	0		0	0
	Name of Person:			0																																With a combination of family and friends	2
																																				0	0
	This form is being filled out by:
										Time 1: Select the appropriate response						Time 2: Select the appropriate response								T1 Scoring		Average	Missing								T2 Scoring		Average	Missing
	1. Who usually does the shopping for groceries or other necessities in your household?																							0			1								0			1
	2. Who usually prepares meals in your household?																							0			1								0			1
	3. In your home who usually does normal everyday housework?																							0			1								0			1
	4. Who usually cares for the children in your home?																						0	0		0	1							0	0		0	1
	5. Who usually plans social arrangements such as get-togethers with family and friends?																							0			1								0			1
	6. Who usually looks after your personal finances, such as banking or paying bills?																							0			1								0			1
	7. Approximately how many times a month do you usually participate in shopping outside your home?																							0			1								0			1
	8. Approximately how many times a month do you usually participate in leisure activities such as movies, sports, restaurants, etc?																							0			1								0			1
	9. Approximately how many times a month do you usually visit friends or relatives?																							0			1								0			1
	10. When you participate in leisure activities do you usually do this alone or with others?																							0			1								0			1
										Time 1: Select the appropriate response						Time 2: Select the appropriate response
	11. Do you have a best friend in whom you confide?																							0			1								0			1
	12. How often do you travel outside the home?																							0			1								0			1
	13. Please select the answer that best corresponds to your current (during the past month) work situation:																							0			1			Works full-time AND attends school part-time	0				0			1			Works full-time AND attends school part-time	0
	14. Please select the answer that best corresponds to your current (during the past month) school or training program situation:																										1			Attends school full-time AND works part-time (less than 20 hours per week)	0							1			Attends school full-time AND works part-time (less than 20 hours per week)	0
	15. In the past month, how often did you engage in volunteer activities?																								0		1			Attends school full-time OR works full-time	0					0		1			Attends school full-time OR works full-time	0
	16. How often do you write to people for social contact using the Internet (e.g., email, social networking sites such as Facebook)?																							0			1			Attends school part-time OR working part-time (less than 20 hours per week)	0				0			1			Attends school part-time OR working part-time (less than 20 hours per week)	0
	17. How often do you talk to people for social contact using an online video link (e.g. Skype, FaceTime)?																							0			1			Actively looking for work AND / OR volunteers 5 or more times per month	0				0			1			Actively looking for work AND / OR volunteers 5 or more times per month	0
	18. How often do you make social contact with people by talking or text messaging using your phone?																							0			1			Volunteers 1 to 4 times per month AND not working, not looking for work, not in school	0				0			1			Volunteers 1 to 4 times per month AND not working, not looking for work, not in school	0
																														Not working, not looking for work, not going to school, no volunteer activities	0										Not working, not looking for work, not going to school, no volunteer activities	0
	Comments:																														0											0
																															0											0
										Time 1: Scores						Time 2: Scores									Time 1 Scores											Time 2 Scores
																									Home integration		0									Home integration		0
	Home Integration									0						0									Missing		6									Missing		6
										NB: you have not provided responses for 6 items						NB: you have not provided responses for items
											ý						ý
	Social Integration									0						0									Social Integration		0									Social Integration		0
										NB: you have not provided responses for 5 items						NB: you have not provided responses for 5 items									Missing		5									Missing		5
											ý						ý
	Productivity									0						0									Productivity		0									Productivity		0
										NB: you have not provided responses for 4 items						NB: you have not provided responses for items									Missing		4									Missing		4
											ý						ý
	Electronic Social Networking									0						0
										NB: you have not provided responses for 3 items						NB: you have not provided responses for 3 items									Electronic Social Networking		0									Electronic Social Networking		0
											ý						ý								Missing		3									Missing		3
	Total CIQ-R Score									0						0
										NB: you have not provided responses for 18 items						NB: you have not provided responses for 18 items
											ý						ý								Total CIQ-R Score = Sum of Home Integration, Social Integration, Productivity, and ESN scores. Potential score range = 0 to 35		0									Total CIQ-R Score = Sum of Home Integration, Social Integration, Productivity, and ESN scores. Potential score range = 0 to 35		0
																									Missing		18									Missing		18

## Sheet: EQ-5D_Read only
	If this form is blank, please check you have completed the screening tool. You need to at least type in the person's name.																										Score			Score			Score			Score			Score			Score			5L profile	UK
								EQ-5D					Please note: The authors only have permission to publish this in a read only format. Example data has been provided.													I have no problems in walking about	1		I have no problems washing or dressing myself	1		I have no problems doing my usual activities	1		I have no pain or discomfort	1		I am not anxious or depressed	1		0	0			11111	1
																										I have slight problems in walking about	2		I have slight problems washing or dressing myself	2		I have slight problems doing my usual activities	2		I have slight pain or discomfort	2		I am slightly anxious or depressed	2		1	1			11112	0.879
																										I have moderate problems in walking about	3		I have moderate problems washing or dressing myself	3		I have moderate problems doing my usual activities	3		I have moderate pain or discomfort	3		I am moderately anxious or depressed	3		2	2			11113	0.848
	Name of Person:			0				Time 1 Date:		2022-01-21						Time 2 Date:		2022-07-07								I have severe problems in walking about	4		I have severe problems washing or dressing myself	4		I have severe problems doing my usual activities	4		I have severe pain or discomfort	4		I am severely anxious or depressed	4		3	3			11114	0.635
																										I am unable to walk about	5		I am unable to wash or dress myself	5		I am unable to do my usual activities	5		I have extreme pain or discomfort	5		I am extremely anxious or depressed	5		4	4			11115	0.414
	This form is being filled out by:			the participant without any help																						0	0		0	0		0	0		0	0		0	0		5	5			11121	0.837
																																									6	6			11122	0.768
												Example data has been provided											Time 1			Time 1		Time 2			Time 2										7	7			11123	0.75
		Please enter data on the tab labelled 'EQ-5D_Informal Supporter'								Time 1: Select the response that best describes your health today							Time 2: Select the response that best describes your health today						Scoring			Missing		Scoring			Missing										8	8			11124	0.537
																																									9	9			11125	0.316
	1. Mobility									I have moderate problems in walking about							I have slight problems in walking about						3	3		0		2	2		0										10	10			11131	0.796
																																									11	11			11132	0.74
	2. Self-Care									I have no problems washing or dressing myself							I have no problems washing or dressing myself						1	1		0		1	1		0										12	12			11133	0.725
																																									13	13			11134	0.512
	3. Usual Activities (e.g. work, study, housework, family or leisure activities)									I have slight problems doing my usual activities							I have slight problems doing my usual activities						2	2		0		2	2		0										14	14			11135	0.291
																																									15	15			11141	0.584
	4. Pain / Discomfort									I have severe pain or discomfort							I have severe pain or discomfort						4	4		0		4	4		0										16	16			11142	0.527
																																									17	17			11143	0.513
	5. Anxiety / Depression									I am extremely anxious or depressed							I am moderately anxious or depressed						5	5		0		3	3		0										18	18			11144	0.352
																																									19	19			11145	0.186
																																									20	20			11151	0.264
										Time 1: Select the appropriate response to indicate how your health is today							Time 2: Select the appropriate response to indicate how your health is today																								21	21			11152	0.208
																																									22	22			11153	0.193
	We would like to know how good your health is today									45							60						45	45		0		60	60		0										23	23			11154	0.112
	Please select a rating from 0 to 100																																								24	24			11155	0.028
	100 means the best health you can imagine																																								25	25			11211	0.906
	0 means the worst health you can imagine																									Time 1					Time 2		Change								26	26			11212	0.837
																																									27	27			11213	0.819
																									Get scores	31245					21243										28	28			11214	0.606
										Time 1 Summary							Time 2 Summary								Convert to number	31245					21243										29	29			11215	0.385
																																									30	30			11221	0.795
	Quality of life utility index score									0.088							0.427								Missing	0					0		0								31	31			11222	0.736
																										0.088					0.427		0.339								32	32			11223	0.721
											þ							þ																							33	33			11224	0.508
																																									34	34			11225	0.287
																																									35	35			11231	0.767
	Global quality of life rating									45/100							60/100																								36	36			11232	0.711
																																									37	37			11233	0.696
											þ							þ							Health Score	45/100					60/100		↑								38	38			11234	0.483
																																									39	39			11235	0.262
																									Missing	0					0		0								40	40			11241	0.555
																																									41	41			11242	0.498
										Change over time (Time 1 - Time 2)															Overall missing	0					0		0								42	42			11243	0.484
																																									43	43			11244	0.323
	QALYs change over time									0.339																															44	44			11245	0.157
																																									45	45			11251	0.235
											þ																														46	46			11252	0.179
																																									47	47			11253	0.164
																																									48	48			11254	0.083
	Global quality of life rating										↑																														49	49			11255	-0.001
																																									50	50			11311	0.883
											þ																														51	51			11312	0.827
																																									52	52			11313	0.812
																																									53	53			11314	0.599
																																									54	54			11315	0.378
																																									55	55			11321	0.785
																																									56	56			11322	0.728
																																									57	57			11323	0.714
																																									58	58			11324	0.501
																																									59	59			11325	0.28
																																									60	60			11331	0.76
																																									61	61			11332	0.704
																																									62	62			11333	0.689
																																									63	63			11334	0.476
																																									64	64			11335	0.255
																																									65	65			11341	0.548
																																									66	66			11342	0.491
																																									67	67			11343	0.477
																																									68	68			11344	0.316
																																									69	69			11345	0.15
																																									70	70			11351	0.228
																																									71	71			11352	0.172
																																									72	72			11353	0.157
																																									73	73			11354	0.076
																																									74	74			11355	-0.008
																																									75	75			11411	0.776
																																									76	76			11412	0.719
																																									77	77			11413	0.705
																																									78	78			11414	0.535
																																									79	79			11415	0.359
																																									80	80			11421	0.677
																																									81	81			11422	0.621
																																									82	82			11423	0.606
																																									83	83			11424	0.437
																																									84	84			11425	0.26
																																									85	85			11431	0.653
																																									86	86			11432	0.596
																																									87	87			11433	0.582
																																									88	88			11434	0.412
																																									89	89			11435	0.236
																																									90	90			11441	0.475
																																									91	91			11442	0.419
																																									92	92			11443	0.404
																																									93	93			11444	0.27
																																									94	94			11445	0.131
																																									95	95			11451	0.209
																																									96	96			11452	0.153
																																									97	97			11453	0.138
																																									98	98			11454	0.057
																																									99	99			11455	-0.027
																																									100	100			11511	0.556
																																													11512	0.5
																																													11513	0.485
																																													11514	0.404
																																													11515	0.32
																																													11521	0.458
																																													11522	0.401
																																													11523	0.387
																																													11524	0.306
																																													11525	0.222
																																													11531	0.433
																																													11532	0.377
																																													11533	0.362
																																													11534	0.281
																																													11535	0.197
																																													11541	0.328
																																													11542	0.272
																																													11543	0.257
																																													11544	0.176
																																													11545	0.092
																																													11551	0.17
																																													11552	0.114
																																													11553	0.099
																																													11554	0.018
																																													11555	-0.066
																																													12111	0.846
																																													12112	0.779
																																													12113	0.761
																																													12114	0.548
																																													12115	0.327
																																													12121	0.737
																																													12122	0.678
																																													12123	0.663
																																													12124	0.45
																																													12125	0.229
																																													12131	0.709
																																													12132	0.653
																																													12133	0.638
																																													12134	0.425
																																													12135	0.204
																																													12141	0.497
																																													12142	0.441
																																													12143	0.426
																																													12144	0.266
																																													12145	0.099
																																													12151	0.177
																																													12152	0.121
																																													12153	0.106
																																													12154	0.025
																																													12155	-0.059
																																													12211	0.806
																																													12212	0.748
																																													12213	0.733
																																													12214	0.52
																																													12215	0.299
																																													12221	0.706
																																													12222	0.649
																																													12223	0.634
																																													12224	0.421
																																													12225	0.2
																																													12231	0.681
																																													12232	0.624
																																													12233	0.61
																																													12234	0.397
																																													12235	0.176
																																													12241	0.468
																																													12242	0.412
																																													12243	0.397
																																													12244	0.237
																																													12245	0.071
																																													12251	0.149
																																													12252	0.092
																																													12253	0.078
																																													12254	-0.003
																																													12255	-0.088
																																													12311	0.796
																																													12312	0.74
																																													12313	0.725
																																													12314	0.512
																																													12315	0.291
																																													12321	0.698
																																													12322	0.642
																																													12323	0.627
																																													12324	0.414
																																													12325	0.193
																																													12331	0.673
																																													12332	0.617
																																													12333	0.602
																																													12334	0.389
																																													12335	0.168
																																													12341	0.461
																																													12342	0.405
																																													12343	0.39
																																													12344	0.23
																																													12345	0.063
																																													12351	0.141
																																													12352	0.085
																																													12353	0.07
																																													12354	-0.011
																																													12355	-0.095
																																													12411	0.689
																																													12412	0.633
																																													12413	0.618
																																													12414	0.448
																																													12415	0.272
																																													12421	0.591
																																													12422	0.534
																																													12423	0.52
																																													12424	0.35
																																													12425	0.174
																																													12431	0.566
																																													12432	0.51
																																													12433	0.495
																																													12434	0.325
																																													12435	0.149
																																													12441	0.389
																																													12442	0.332
																																													12443	0.318
																																													12444	0.184
																																													12445	0.044
																																													12451	0.122
																																													12452	0.066
																																													12453	0.051
																																													12454	-0.03
																																													12455	-0.114
																																													12511	0.469
																																													12512	0.413
																																													12513	0.398
																																													12514	0.317
																																													12515	0.233
																																													12521	0.371
																																													12522	0.315
																																													12523	0.3
																																													12524	0.219
																																													12525	0.135
																																													12531	0.346
																																													12532	0.29
																																													12533	0.275
																																													12534	0.194
																																													12535	0.11
																																													12541	0.241
																																													12542	0.185
																																													12543	0.17
																																													12544	0.089
																																													12545	0.005
																																													12551	0.083
																																													12552	0.027
																																													12553	0.012
																																													12554	-0.069
																																													12555	-0.153
																																													13111	0.815
																																													13112	0.759
																																													13113	0.744
																																													13114	0.531
																																													13115	0.31
																																													13121	0.717
																																													13122	0.66
																																													13123	0.646
																																													13124	0.433
																																													13125	0.212
																																													13131	0.692
																																													13132	0.636
																																													13133	0.621
																																													13134	0.408
																																													13135	0.187
																																													13141	0.48
																																													13142	0.423
																																													13143	0.409
																																													13144	0.248
																																													13145	0.082
																																													13151	0.16
																																													13152	0.104
																																													13153	0.089
																																													13154	0.008
																																													13155	-0.076
																																													13211	0.786
																																													13212	0.73
																																													13213	0.715
																																													13214	0.502
																																													13215	0.281
																																													13221	0.688
																																													13222	0.631
																																													13223	0.617
																																													13224	0.404
																																													13225	0.183
																																													13231	0.663
																																													13232	0.607
																																													13233	0.592
																																													13234	0.379
																																													13235	0.158
																																													13241	0.451
																																													13242	0.394
																																													13243	0.38
																																													13244	0.219
																																													13245	0.053
																																													13251	0.131
																																													13252	0.075
																																													13253	0.06
																																													13254	-0.021
																																													13255	-0.105
																																													13311	0.779
																																													13312	0.723
																																													13313	0.708
																																													13314	0.495
																																													13315	0.274
																																													13321	0.681
																																													13322	0.624
																																													13323	0.61
																																													13324	0.397
																																													13325	0.176
																																													13331	0.656
																																													13332	0.6
																																													13333	0.585
																																													13334	0.372
																																													13335	0.151
																																													13341	0.444
																																													13342	0.387
																																													13343	0.373
																																													13344	0.212
																																													13345	0.046
																																													13351	0.124
																																													13352	0.068
																																													13353	0.053
																																													13354	-0.028
																																													13355	-0.112
																																													13411	0.672
																																													13412	0.615
																																													13413	0.601
																																													13414	0.431
																																													13415	0.255
																																													13421	0.573
																																													13422	0.517
																																													13423	0.502
																																													13424	0.333
																																													13425	0.156
																																													13431	0.549
																																													13432	0.492
																																													13433	0.478
																																													13434	0.308
																																													13435	0.132
																																													13441	0.371
																																													13442	0.315
																																													13443	0.3
																																													13444	0.166
																																													13445	0.027
																																													13451	0.105
																																													13452	0.049
																																													13453	0.034
																																													13454	-0.047
																																													13455	-0.131
																																													13511	0.452
																																													13512	0.396
																																													13513	0.381
																																													13514	0.3
																																													13515	0.216
																																													13521	0.354
																																													13522	0.297
																																													13523	0.283
																																													13524	0.202
																																													13525	0.118
																																													13531	0.329
																																													13532	0.273
																																													13533	0.258
																																													13534	0.177
																																													13535	0.093
																																													13541	0.224
																																													13542	0.168
																																													13543	0.153
																																													13544	0.072
																																													13545	-0.012
																																													13551	0.066
																																													13552	0.01
																																													13553	-0.005
																																													13554	-0.086
																																													13555	-0.17
																																													14111	0.723
																																													14112	0.667
																																													14113	0.652
																																													14114	0.471
																																													14115	0.283
																																													14121	0.624
																																													14122	0.568
																																													14123	0.553
																																													14124	0.373
																																													14125	0.185
																																													14131	0.6
																																													14132	0.544
																																													14133	0.529
																																													14134	0.348
																																													14135	0.16
																																													14141	0.414
																																													14142	0.357
																																													14143	0.343
																																													14144	0.202
																																													14145	0.055
																																													14151	0.133
																																													14152	0.077
																																													14153	0.062
																																													14154	-0.019
																																													14155	-0.103
																																													14211	0.694
																																													14212	0.638
																																													14213	0.623
																																													14214	0.442
																																													14215	0.254
																																													14221	0.596
																																													14222	0.539
																																													14223	0.525
																																													14224	0.344
																																													14225	0.156
																																													14231	0.571
																																													14232	0.515
																																													14233	0.5
																																													14234	0.319
																																													14235	0.131
																																													14241	0.385
																																													14242	0.328
																																													14243	0.314
																																													14244	0.173
																																													14245	0.026
																																													14251	0.104
																																													14252	0.048
																																													14253	0.033
																																													14254	-0.048
																																													14255	-0.132
																																													14311	0.687
																																													14312	0.631
																																													14313	0.616
																																													14314	0.435
																																													14315	0.247
																																													14321	0.588
																																													14322	0.532
																																													14323	0.517
																																													14324	0.337
																																													14325	0.149
																																													14331	0.564
																																													14332	0.508
																																													14333	0.493
																																													14334	0.312
																																													14335	0.124
																																													14341	0.378
																																													14342	0.321
																																													14343	0.307
																																													14344	0.166
																																													14345	0.019
																																													14351	0.097
																																													14352	0.041
																																													14353	0.026
																																													14354	-0.055
																																													14355	-0.139
																																													14411	0.601
																																													14412	0.545
																																													14413	0.53
																																													14414	0.382
																																													14415	0.228
																																													14421	0.502
																																													14422	0.446
																																													14423	0.431
																																													14424	0.283
																																													14425	0.13
																																													14431	0.478
																																													14432	0.422
																																													14433	0.407
																																													14434	0.259
																																													14435	0.105
																																													14441	0.318
																																													14442	0.262
																																													14443	0.247
																																													14444	0.126
																																													14445	0
																																													14451	0.078
																																													14452	0.022
																																													14453	0.007
																																													14454	-0.074
																																													14455	-0.158
																																													14511	0.425
																																													14512	0.369
																																													14513	0.354
																																													14514	0.273
																																													14515	0.189
																																													14521	0.327
																																													14522	0.27
																																													14523	0.256
																																													14524	0.175
																																													14525	0.091
																																													14531	0.302
																																													14532	0.246
																																													14533	0.231
																																													14534	0.15
																																													14535	0.066
																																													14541	0.197
																																													14542	0.141
																																													14543	0.126
																																													14544	0.045
																																													14545	-0.039
																																													14551	0.039
																																													14552	-0.017
																																													14553	-0.032
																																													14554	-0.113
																																													14555	-0.197
																																													15111	0.436
																																													15112	0.38
																																													15113	0.365
																																													15114	0.284
																																													15115	0.2
																																													15121	0.338
																																													15122	0.281
																																													15123	0.267
																																													15124	0.186
																																													15125	0.102
																																													15131	0.313
																																													15132	0.257
																																													15133	0.242
																																													15134	0.161
																																													15135	0.077
																																													15141	0.208
																																													15142	0.152
																																													15143	0.137
																																													15144	0.056
																																													15145	-0.028
																																													15151	0.05
																																													15152	-0.006
																																													15153	-0.021
																																													15154	-0.102
																																													15155	-0.186
																																													15211	0.407
																																													15212	0.351
																																													15213	0.336
																																													15214	0.255
																																													15215	0.171
																																													15221	0.309
																																													15222	0.252
																																													15223	0.238
																																													15224	0.157
																																													15225	0.073
																																													15231	0.284
																																													15232	0.228
																																													15233	0.213
																																													15234	0.132
																																													15235	0.048
																																													15241	0.179
																																													15242	0.123
																																													15243	0.108
																																													15244	0.027
																																													15245	-0.057
																																													15251	0.021
																																													15252	-0.035
																																													15253	-0.05
																																													15254	-0.131
																																													15255	-0.215
																																													15311	0.4
																																													15312	0.344
																																													15313	0.329
																																													15314	0.248
																																													15315	0.164
																																													15321	0.302
																																													15322	0.245
																																													15323	0.231
																																													15324	0.15
																																													15325	0.066
																																													15331	0.277
																																													15332	0.221
																																													15333	0.206
																																													15334	0.125
																																													15335	0.041
																																													15341	0.172
																																													15342	0.116
																																													15343	0.101
																																													15344	0.02
																																													15345	-0.064
																																													15351	0.014
																																													15352	-0.042
																																													15353	-0.057
																																													15354	-0.138
																																													15355	-0.222
																																													15411	0.381
																																													15412	0.325
																																													15413	0.31
																																													15414	0.229
																																													15415	0.145
																																													15421	0.282
																																													15422	0.226
																																													15423	0.211
																																													15424	0.13
																																													15425	0.046
																																													15431	0.258
																																													15432	0.202
																																													15433	0.187
																																													15434	0.106
																																													15435	0.022
																																													15441	0.153
																																													15442	0.097
																																													15443	0.082
																																													15444	0.001
																																													15445	-0.083
																																													15451	-0.005
																																													15452	-0.061
																																													15453	-0.076
																																													15454	-0.157
																																													15455	-0.241
																																													15511	0.342
																																													15512	0.286
																																													15513	0.271
																																													15514	0.19
																																													15515	0.106
																																													15521	0.244
																																													15522	0.187
																																													15523	0.173
																																													15524	0.092
																																													15525	0.008
																																													15531	0.219
																																													15532	0.163
																																													15533	0.148
																																													15534	0.067
																																													15535	-0.017
																																													15541	0.114
																																													15542	0.058
																																													15543	0.043
																																													15544	-0.038
																																													15545	-0.122
																																													15551	-0.044
																																													15552	-0.1
																																													15553	-0.115
																																													15554	-0.196
																																													15555	-0.28
																																													21111	0.877
																																													21112	0.809
																																													21113	0.791
																																													21114	0.578
																																													21115	0.357
																																													21121	0.767
																																													21122	0.708
																																													21123	0.693
																																													21124	0.48
																																													21125	0.259
																																													21131	0.739
																																													21132	0.683
																																													21133	0.668
																																													21134	0.455
																																													21135	0.234
																																													21141	0.527
																																													21142	0.47
																																													21143	0.456
																																													21144	0.296
																																													21145	0.129
																																													21151	0.207
																																													21152	0.151
																																													21153	0.136
																																													21154	0.055
																																													21155	-0.029
																																													21211	0.836
																																													21212	0.778
																																													21213	0.762
																																													21214	0.549
																																													21215	0.328
																																													21221	0.735
																																													21222	0.679
																																													21223	0.664
																																													21224	0.451
																																													21225	0.23
																																													21231	0.71
																																													21232	0.654
																																													21233	0.639
																																													21234	0.426
																																													21235	0.205
																																													21241	0.498
																																													21242	0.442
																																													21243	0.427
																																													21244	0.267
																																													21245	0.1
																																													21251	0.178
																																													21252	0.122
																																													21253	0.107
																																													21254	0.026
																																													21255	-0.058
																																													21311	0.826
																																													21312	0.77
																																													21313	0.755
																																													21314	0.542
																																													21315	0.321
																																													21321	0.728
																																													21322	0.671
																																													21323	0.657
																																													21324	0.444
																																													21325	0.223
																																													21331	0.703
																																													21332	0.647
																																													21333	0.632
																																													21334	0.419
																																													21335	0.198
																																													21341	0.491
																																													21342	0.434
																																													21343	0.42
																																													21344	0.26
																																													21345	0.093
																																													21351	0.171
																																													21352	0.115
																																													21353	0.1
																																													21354	0.019
																																													21355	-0.065
																																													21411	0.719
																																													21412	0.663
																																													21413	0.648
																																													21414	0.478
																																													21415	0.302
																																													21421	0.62
																																													21422	0.564
																																													21423	0.549
																																													21424	0.38
																																													21425	0.204
																																													21431	0.596
																																													21432	0.54
																																													21433	0.525
																																													21434	0.355
																																													21435	0.179
																																													21441	0.419
																																													21442	0.362
																																													21443	0.348
																																													21444	0.213
																																													21445	0.074
																																													21451	0.152
																																													21452	0.096
																																													21453	0.081
																																													21454	0
																																													21455	-0.084
																																													21511	0.499
																																													21512	0.443
																																													21513	0.428
																																													21514	0.347
																																													21515	0.263
																																													21521	0.401
																																													21522	0.344
																																													21523	0.33
																																													21524	0.249
																																													21525	0.165
																																													21531	0.376
																																													21532	0.32
																																													21533	0.305
																																													21534	0.224
																																													21535	0.14
																																													21541	0.271
																																													21542	0.215
																																													21543	0.2
																																													21544	0.119
																																													21545	0.035
																																													21551	0.113
																																													21552	0.057
																																													21553	0.042
																																													21554	-0.039
																																													21555	-0.123
																																													22111	0.778
																																													22112	0.72
																																													22113	0.705
																																													22114	0.492
																																													22115	0.271
																																													22121	0.678
																																													22122	0.621
																																													22123	0.606
																																													22124	0.393
																																													22125	0.172
																																													22131	0.653
																																													22132	0.596
																																													22133	0.582
																																													22134	0.369
																																													22135	0.148
																																													22141	0.44
																																													22142	0.384
																																													22143	0.369
																																													22144	0.209
																																													22145	0.043
																																													22151	0.121
																																													22152	0.064
																																													22153	0.05
																																													22154	-0.031
																																													22155	-0.115
																																													22211	0.747
																																													22212	0.691
																																													22213	0.676
																																													22214	0.463
																																													22215	0.242
																																													22221	0.648
																																													22222	0.592
																																													22223	0.577
																																													22224	0.364
																																													22225	0.143
																																													22231	0.624
																																													22232	0.567
																																													22233	0.553
																																													22234	0.34
																																													22235	0.119
																																													22241	0.411
																																													22242	0.355
																																													22243	0.34
																																													22244	0.18
																																													22245	0.014
																																													22251	0.092
																																													22252	0.035
																																													22253	0.021
																																													22254	-0.06
																																													22255	-0.144
																																													22311	0.74
																																													22312	0.683
																																													22313	0.669
																																													22314	0.456
																																													22315	0.235
																																													22321	0.641
																																													22322	0.585
																																													22323	0.57
																																													22324	0.357
																																													22325	0.136
																																													22331	0.617
																																													22332	0.56
																																													22333	0.546
																																													22334	0.333
																																													22335	0.112
																																													22341	0.404
																																													22342	0.348
																																													22343	0.333
																																													22344	0.173
																																													22345	0.007
																																													22351	0.085
																																													22352	0.028
																																													22353	0.014
																																													22354	-0.067
																																													22355	-0.151
																																													22411	0.632
																																													22412	0.576
																																													22413	0.561
																																													22414	0.392
																																													22415	0.216
																																													22421	0.534
																																													22422	0.477
																																													22423	0.463
																																													22424	0.293
																																													22425	0.117
																																													22431	0.509
																																													22432	0.453
																																													22433	0.438
																																													22434	0.269
																																													22435	0.093
																																													22441	0.332
																																													22442	0.276
																																													22443	0.261
																																													22444	0.127
																																													22445	-0.013
																																													22451	0.066
																																													22452	0.009
																																													22453	-0.005
																																													22454	-0.086
																																													22455	-0.17
																																													22511	0.413
																																													22512	0.356
																																													22513	0.342
																																													22514	0.261
																																													22515	0.177
																																													22521	0.314
																																													22522	0.258
																																													22523	0.243
																																													22524	0.162
																																													22525	0.078
																																													22531	0.29
																																													22532	0.233
																																													22533	0.219
																																													22534	0.138
																																													22535	0.054
																																													22541	0.185
																																													22542	0.128
																																													22543	0.114
																																													22544	0.033
																																													22545	-0.051
																																													22551	0.027
																																													22552	-0.03
																																													22553	-0.044
																																													22554	-0.125
																																													22555	-0.209
																																													23111	0.758
																																													23112	0.702
																																													23113	0.687
																																													23114	0.474
																																													23115	0.253
																																													23121	0.66
																																													23122	0.603
																																													23123	0.589
																																													23124	0.376
																																													23125	0.155
																																													23131	0.635
																																													23132	0.579
																																													23133	0.564
																																													23134	0.351
																																													23135	0.13
																																													23141	0.423
																																													23142	0.366
																																													23143	0.352
																																													23144	0.192
																																													23145	0.025
																																													23151	0.103
																																													23152	0.047
																																													23153	0.032
																																													23154	-0.049
																																													23155	-0.133
																																													23211	0.729
																																													23212	0.673
																																													23213	0.658
																																													23214	0.445
																																													23215	0.224
																																													23221	0.631
																																													23222	0.575
																																													23223	0.56
																																													23224	0.347
																																													23225	0.126
																																													23231	0.606
																																													23232	0.55
																																													23233	0.535
																																													23234	0.322
																																													23235	0.101
																																													23241	0.394
																																													23242	0.338
																																													23243	0.323
																																													23244	0.163
																																													23245	-0.004
																																													23251	0.074
																																													23252	0.018
																																													23253	0.003
																																													23254	-0.078
																																													23255	-0.162
																																													23311	0.722
																																													23312	0.666
																																													23313	0.651
																																													23314	0.438
																																													23315	0.217
																																													23321	0.624
																																													23322	0.567
																																													23323	0.553
																																													23324	0.34
																																													23325	0.119
																																													23331	0.599
																																													23332	0.543
																																													23333	0.528
																																													23334	0.315
																																													23335	0.094
																																													23341	0.387
																																													23342	0.33
																																													23343	0.316
																																													23344	0.156
																																													23345	-0.011
																																													23351	0.067
																																													23352	0.011
																																													23353	-0.004
																																													23354	-0.085
																																													23355	-0.169
																																													23411	0.615
																																													23412	0.559
																																													23413	0.544
																																													23414	0.374
																																													23415	0.198
																																													23421	0.516
																																													23422	0.46
																																													23423	0.445
																																													23424	0.276
																																													23425	0.1
																																													23431	0.492
																																													23432	0.436
																																													23433	0.421
																																													23434	0.251
																																													23435	0.075
																																													23441	0.315
																																													23442	0.258
																																													23443	0.244
																																													23444	0.109
																																													23445	-0.03
																																													23451	0.048
																																													23452	-0.008
																																													23453	-0.023
																																													23454	-0.104
																																													23455	-0.188
																																													23511	0.395
																																													23512	0.339
																																													23513	0.324
																																													23514	0.243
																																													23515	0.159
																																													23521	0.297
																																													23522	0.24
																																													23523	0.226
																																													23524	0.145
																																													23525	0.061
																																													23531	0.272
																																													23532	0.216
																																													23533	0.201
																																													23534	0.12
																																													23535	0.036
																																													23541	0.167
																																													23542	0.111
																																													23543	0.096
																																													23544	0.015
																																													23545	-0.069
																																													23551	0.009
																																													23552	-0.047
																																													23553	-0.062
																																													23554	-0.143
																																													23555	-0.227
																																													24111	0.666
																																													24112	0.61
																																													24113	0.595
																																													24114	0.414
																																													24115	0.227
																																													24121	0.568
																																													24122	0.511
																																													24123	0.497
																																													24124	0.316
																																													24125	0.128
																																													24131	0.543
																																													24132	0.487
																																													24133	0.472
																																													24134	0.291
																																													24135	0.104
																																													24141	0.357
																																													24142	0.3
																																													24143	0.286
																																													24144	0.145
																																													24145	-0.002
																																													24151	0.077
																																													24152	0.02
																																													24153	0.006
																																													24154	-0.076
																																													24155	-0.16
																																													24211	0.637
																																													24212	0.581
																																													24213	0.566
																																													24214	0.385
																																													24215	0.198
																																													24221	0.539
																																													24222	0.482
																																													24223	0.468
																																													24224	0.287
																																													24225	0.099
																																													24231	0.514
																																													24232	0.458
																																													24233	0.443
																																													24234	0.262
																																													24235	0.075
																																													24241	0.328
																																													24242	0.272
																																													24243	0.257
																																													24244	0.116
																																													24245	-0.03
																																													24251	0.048
																																													24252	-0.009
																																													24253	-0.023
																																													24254	-0.104
																																													24255	-0.188
																																													24311	0.63
																																													24312	0.574
																																													24313	0.559
																																													24314	0.378
																																													24315	0.191
																																													24321	0.532
																																													24322	0.475
																																													24323	0.461
																																													24324	0.28
																																													24325	0.092
																																													24331	0.507
																																													24332	0.451
																																													24333	0.436
																																													24334	0.255
																																													24335	0.068
																																													24341	0.321
																																													24342	0.264
																																													24343	0.25
																																													24344	0.109
																																													24345	-0.038
																																													24351	0.041
																																													24352	-0.016
																																													24353	-0.031
																																													24354	-0.112
																																													24355	-0.196
																																													24411	0.544
																																													24412	0.488
																																													24413	0.473
																																													24414	0.325
																																													24415	0.172
																																													24421	0.446
																																													24422	0.389
																																													24423	0.375
																																													24424	0.227
																																													24425	0.073
																																													24431	0.421
																																													24432	0.365
																																													24433	0.35
																																													24434	0.202
																																													24435	0.049
																																													24441	0.262
																																													24442	0.205
																																													24443	0.191
																																													24444	0.069
																																													24445	-0.057
																																													24451	0.022
																																													24452	-0.035
																																													24453	-0.05
																																													24454	-0.131
																																													24455	-0.215
																																													24511	0.369
																																													24512	0.312
																																													24513	0.298
																																													24514	0.217
																																													24515	0.133
																																													24521	0.27
																																													24522	0.214
																																													24523	0.199
																																													24524	0.118
																																													24525	0.034
																																													24531	0.246
																																													24532	0.189
																																													24533	0.175
																																													24534	0.094
																																													24535	0.01
																																													24541	0.14
																																													24542	0.084
																																													24543	0.069
																																													24544	-0.012
																																													24545	-0.096
																																													24551	-0.018
																																													24552	-0.074
																																													24553	-0.089
																																													24554	-0.17
																																													24555	-0.254
																																													25111	0.379
																																													25112	0.323
																																													25113	0.308
																																													25114	0.227
																																													25115	0.143
																																													25121	0.281
																																													25122	0.224
																																													25123	0.21
																																													25124	0.129
																																													25125	0.045
																																													25131	0.256
																																													25132	0.2
																																													25133	0.185
																																													25134	0.104
																																													25135	0.02
																																													25141	0.151
																																													25142	0.095
																																													25143	0.08
																																													25144	-0.001
																																													25145	-0.085
																																													25151	-0.007
																																													25152	-0.063
																																													25153	-0.078
																																													25154	-0.159
																																													25155	-0.243
																																													25211	0.35
																																													25212	0.294
																																													25213	0.279
																																													25214	0.198
																																													25215	0.114
																																													25221	0.252
																																													25222	0.196
																																													25223	0.181
																																													25224	0.1
																																													25225	0.016
																																													25231	0.227
																																													25232	0.171
																																													25233	0.156
																																													25234	0.075
																																													25235	-0.009
																																													25241	0.122
																																													25242	0.066
																																													25243	0.051
																																													25244	-0.03
																																													25245	-0.114
																																													25251	-0.036
																																													25252	-0.092
																																													25253	-0.107
																																													25254	-0.188
																																													25255	-0.272
																																													25311	0.343
																																													25312	0.287
																																													25313	0.272
																																													25314	0.191
																																													25315	0.107
																																													25321	0.245
																																													25322	0.188
																																													25323	0.174
																																													25324	0.093
																																													25325	0.009
																																													25331	0.22
																																													25332	0.164
																																													25333	0.149
																																													25334	0.068
																																													25335	-0.016
																																													25341	0.115
																																													25342	0.059
																																													25343	0.044
																																													25344	-0.037
																																													25345	-0.121
																																													25351	-0.043
																																													25352	-0.099
																																													25353	-0.114
																																													25354	-0.195
																																													25355	-0.279
																																													25411	0.324
																																													25412	0.268
																																													25413	0.253
																																													25414	0.172
																																													25415	0.088
																																													25421	0.226
																																													25422	0.169
																																													25423	0.155
																																													25424	0.074
																																													25425	-0.01
																																													25431	0.201
																																													25432	0.145
																																													25433	0.13
																																													25434	0.049
																																													25435	-0.035
																																													25441	0.096
																																													25442	0.04
																																													25443	0.025
																																													25444	-0.056
																																													25445	-0.14
																																													25451	-0.062
																																													25452	-0.118
																																													25453	-0.133
																																													25454	-0.214
																																													25455	-0.298
																																													25511	0.285
																																													25512	0.229
																																													25513	0.214
																																													25514	0.133
																																													25515	0.049
																																													25521	0.187
																																													25522	0.13
																																													25523	0.116
																																													25524	0.035
																																													25525	-0.049
																																													25531	0.162
																																													25532	0.106
																																													25533	0.091
																																													25534	0.01
																																													25535	-0.074
																																													25541	0.057
																																													25542	0.001
																																													25543	-0.014
																																													25544	-0.095
																																													25545	-0.179
																																													25551	-0.101
																																													25552	-0.157
																																													25553	-0.172
																																													25554	-0.253
																																													25555	-0.337
																																													31111	0.85
																																													31112	0.794
																																													31113	0.779
																																													31114	0.566
																																													31115	0.345
																																													31121	0.752
																																													31122	0.695
																																													31123	0.681
																																													31124	0.468
																																													31125	0.247
																																													31131	0.727
																																													31132	0.671
																																													31133	0.656
																																													31134	0.443
																																													31135	0.222
																																													31141	0.515
																																													31142	0.458
																																													31143	0.444
																																													31144	0.283
																																													31145	0.117
																																													31151	0.195
																																													31152	0.139
																																													31153	0.124
																																													31154	0.043
																																													31155	-0.041
																																													31211	0.821
																																													31212	0.765
																																													31213	0.75
																																													31214	0.537
																																													31215	0.316
																																													31221	0.723
																																													31222	0.666
																																													31223	0.652
																																													31224	0.439
																																													31225	0.218
																																													31231	0.698
																																													31232	0.642
																																													31233	0.627
																																													31234	0.414
																																													31235	0.193
																																													31241	0.486
																																													31242	0.429
																																													31243	0.415
																																													31244	0.254
																																													31245	0.088
																																													31251	0.166
																																													31252	0.11
																																													31253	0.095
																																													31254	0.014
																																													31255	-0.07
																																													31311	0.814
																																													31312	0.758
																																													31313	0.743
																																													31314	0.53
																																													31315	0.309
																																													31321	0.716
																																													31322	0.659
																																													31323	0.645
																																													31324	0.432
																																													31325	0.211
																																													31331	0.691
																																													31332	0.635
																																													31333	0.62
																																													31334	0.407
																																													31335	0.186
																																													31341	0.479
																																													31342	0.422
																																													31343	0.408
																																													31344	0.247
																																													31345	0.081
																																													31351	0.159
																																													31352	0.103
																																													31353	0.088
																																													31354	0.007
																																													31355	-0.077
																																													31411	0.707
																																													31412	0.65
																																													31413	0.636
																																													31414	0.466
																																													31415	0.29
																																													31421	0.608
																																													31422	0.552
																																													31423	0.537
																																													31424	0.368
																																													31425	0.191
																																													31431	0.584
																																													31432	0.527
																																													31433	0.513
																																													31434	0.343
																																													31435	0.167
																																													31441	0.406
																																													31442	0.35
																																													31443	0.335
																																													31444	0.201
																																													31445	0.062
																																													31451	0.14
																																													31452	0.084
																																													31453	0.069
																																													31454	-0.012
																																													31455	-0.096
																																													31511	0.487
																																													31512	0.431
																																													31513	0.416
																																													31514	0.335
																																													31515	0.251
																																													31521	0.389
																																													31522	0.332
																																													31523	0.318
																																													31524	0.237
																																													31525	0.153
																																													31531	0.364
																																													31532	0.308
																																													31533	0.293
																																													31534	0.212
																																													31535	0.128
																																													31541	0.259
																																													31542	0.203
																																													31543	0.188
																																													31544	0.107
																																													31545	0.023
																																													31551	0.101
																																													31552	0.045
																																													31553	0.03
																																													31554	-0.051
																																													31555	-0.135
																																													32111	0.763
																																													32112	0.707
																																													32113	0.692
																																													32114	0.479
																																													32115	0.258
																																													32121	0.665
																																													32122	0.609
																																													32123	0.594
																																													32124	0.381
																																													32125	0.16
																																													32131	0.64
																																													32132	0.584
																																													32133	0.569
																																													32134	0.356
																																													32135	0.135
																																													32141	0.428
																																													32142	0.372
																																													32143	0.357
																																													32144	0.197
																																													32145	0.03
																																													32151	0.108
																																													32152	0.052
																																													32153	0.037
																																													32154	-0.044
																																													32155	-0.128
																																													32211	0.735
																																													32212	0.678
																																													32213	0.664
																																													32214	0.451
																																													32215	0.23
																																													32221	0.636
																																													32222	0.58
																																													32223	0.565
																																													32224	0.352
																																													32225	0.131
																																													32231	0.612
																																													32232	0.555
																																													32233	0.541
																																													32234	0.328
																																													32235	0.107
																																													32241	0.399
																																													32242	0.343
																																													32243	0.328
																																													32244	0.168
																																													32245	0.002
																																													32251	0.08
																																													32252	0.023
																																													32253	0.009
																																													32254	-0.072
																																													32255	-0.157
																																													32311	0.727
																																													32312	0.671
																																													32313	0.656
																																													32314	0.443
																																													32315	0.222
																																													32321	0.629
																																													32322	0.573
																																													32323	0.558
																																													32324	0.345
																																													32325	0.124
																																													32331	0.604
																																													32332	0.548
																																													32333	0.533
																																													32334	0.32
																																													32335	0.099
																																													32341	0.392
																																													32342	0.336
																																													32343	0.321
																																													32344	0.161
																																													32345	-0.006
																																													32351	0.072
																																													32352	0.016
																																													32353	0.001
																																													32354	-0.08
																																													32355	-0.164
																																													32411	0.62
																																													32412	0.564
																																													32413	0.549
																																													32414	0.379
																																													32415	0.203
																																													32421	0.522
																																													32422	0.465
																																													32423	0.451
																																													32424	0.281
																																													32425	0.105
																																													32431	0.497
																																													32432	0.441
																																													32433	0.426
																																													32434	0.256
																																													32435	0.08
																																													32441	0.32
																																													32442	0.263
																																													32443	0.249
																																													32444	0.115
																																													32445	-0.025
																																													32451	0.053
																																													32452	-0.003
																																													32453	-0.018
																																													32454	-0.099
																																													32455	-0.183
																																													32511	0.4
																																													32512	0.344
																																													32513	0.329
																																													32514	0.248
																																													32515	0.164
																																													32521	0.302
																																													32522	0.246
																																													32523	0.231
																																													32524	0.15
																																													32525	0.066
																																													32531	0.277
																																													32532	0.221
																																													32533	0.206
																																													32534	0.125
																																													32535	0.041
																																													32541	0.172
																																													32542	0.116
																																													32543	0.101
																																													32544	0.02
																																													32545	-0.064
																																													32551	0.014
																																													32552	-0.042
																																													32553	-0.057
																																													32554	-0.138
																																													32555	-0.222
																																													33111	0.746
																																													33112	0.69
																																													33113	0.675
																																													33114	0.462
																																													33115	0.241
																																													33121	0.648
																																													33122	0.591
																																													33123	0.577
																																													33124	0.364
																																													33125	0.143
																																													33131	0.623
																																													33132	0.567
																																													33133	0.552
																																													33134	0.339
																																													33135	0.118
																																													33141	0.411
																																													33142	0.354
																																													33143	0.34
																																													33144	0.179
																																													33145	0.013
																																													33151	0.091
																																													33152	0.035
																																													33153	0.02
																																													33154	-0.061
																																													33155	-0.145
																																													33211	0.717
																																													33212	0.661
																																													33213	0.646
																																													33214	0.433
																																													33215	0.212
																																													33221	0.619
																																													33222	0.562
																																													33223	0.548
																																													33224	0.335
																																													33225	0.114
																																													33231	0.594
																																													33232	0.538
																																													33233	0.523
																																													33234	0.31
																																													33235	0.089
																																													33241	0.382
																																													33242	0.325
																																													33243	0.311
																																													33244	0.15
																																													33245	-0.016
																																													33251	0.062
																																													33252	0.006
																																													33253	-0.009
																																													33254	-0.09
																																													33255	-0.174
																																													33311	0.71
																																													33312	0.654
																																													33313	0.639
																																													33314	0.426
																																													33315	0.205
																																													33321	0.612
																																													33322	0.555
																																													33323	0.541
																																													33324	0.328
																																													33325	0.107
																																													33331	0.587
																																													33332	0.531
																																													33333	0.516
																																													33334	0.303
																																													33335	0.082
																																													33341	0.375
																																													33342	0.318
																																													33343	0.304
																																													33344	0.143
																																													33345	-0.023
																																													33351	0.055
																																													33352	-0.001
																																													33353	-0.016
																																													33354	-0.097
																																													33355	-0.181
																																													33411	0.603
																																													33412	0.546
																																													33413	0.532
																																													33414	0.362
																																													33415	0.186
																																													33421	0.504
																																													33422	0.448
																																													33423	0.433
																																													33424	0.264
																																													33425	0.087
																																													33431	0.48
																																													33432	0.423
																																													33433	0.409
																																													33434	0.239
																																													33435	0.063
																																													33441	0.302
																																													33442	0.246
																																													33443	0.231
																																													33444	0.097
																																													33445	-0.042
																																													33451	0.036
																																													33452	-0.02
																																													33453	-0.035
																																													33454	-0.116
																																													33455	-0.2
																																													33511	0.383
																																													33512	0.327
																																													33513	0.312
																																													33514	0.231
																																													33515	0.147
																																													33521	0.285
																																													33522	0.228
																																													33523	0.214
																																													33524	0.133
																																													33525	0.049
																																													33531	0.26
																																													33532	0.204
																																													33533	0.189
																																													33534	0.108
																																													33535	0.024
																																													33541	0.155
																																													33542	0.099
																																													33543	0.084
																																													33544	0.003
																																													33545	-0.081
																																													33551	-0.003
																																													33552	-0.059
																																													33553	-0.074
																																													33554	-0.155
																																													33555	-0.239
																																													34111	0.654
																																													34112	0.598
																																													34113	0.583
																																													34114	0.402
																																													34115	0.214
																																													34121	0.555
																																													34122	0.499
																																													34123	0.484
																																													34124	0.304
																																													34125	0.116
																																													34131	0.531
																																													34132	0.475
																																													34133	0.46
																																													34134	0.279
																																													34135	0.091
																																													34141	0.345
																																													34142	0.288
																																													34143	0.274
																																													34144	0.133
																																													34145	-0.014
																																													34151	0.064
																																													34152	0.008
																																													34153	-0.007
																																													34154	-0.088
																																													34155	-0.172
																																													34211	0.625
																																													34212	0.569
																																													34213	0.554
																																													34214	0.373
																																													34215	0.185
																																													34221	0.527
																																													34222	0.47
																																													34223	0.456
																																													34224	0.275
																																													34225	0.087
																																													34231	0.502
																																													34232	0.446
																																													34233	0.431
																																													34234	0.25
																																													34235	0.062
																																													34241	0.316
																																													34242	0.259
																																													34243	0.245
																																													34244	0.104
																																													34245	-0.043
																																													34251	0.035
																																													34252	-0.021
																																													34253	-0.036
																																													34254	-0.117
																																													34255	-0.201
																																													34311	0.618
																																													34312	0.562
																																													34313	0.547
																																													34314	0.366
																																													34315	0.178
																																													34321	0.519
																																													34322	0.463
																																													34323	0.448
																																													34324	0.268
																																													34325	0.08
																																													34331	0.495
																																													34332	0.439
																																													34333	0.424
																																													34334	0.243
																																													34335	0.055
																																													34341	0.309
																																													34342	0.252
																																													34343	0.238
																																													34344	0.097
																																													34345	-0.05
																																													34351	0.028
																																													34352	-0.028
																																													34353	-0.043
																																													34354	-0.124
																																													34355	-0.208
																																													34411	0.532
																																													34412	0.476
																																													34413	0.461
																																													34414	0.313
																																													34415	0.159
																																													34421	0.433
																																													34422	0.377
																																													34423	0.362
																																													34424	0.214
																																													34425	0.061
																																													34431	0.409
																																													34432	0.353
																																													34433	0.338
																																													34434	0.19
																																													34435	0.036
																																													34441	0.249
																																													34442	0.193
																																													34443	0.178
																																													34444	0.057
																																													34445	-0.069
																																													34451	0.009
																																													34452	-0.047
																																													34453	-0.062
																																													34454	-0.143
																																													34455	-0.227
																																													34511	0.356
																																													34512	0.3
																																													34513	0.285
																																													34514	0.204
																																													34515	0.12
																																													34521	0.258
																																													34522	0.201
																																													34523	0.187
																																													34524	0.106
																																													34525	0.022
																																													34531	0.233
																																													34532	0.177
																																													34533	0.162
																																													34534	0.081
																																													34535	-0.003
																																													34541	0.128
																																													34542	0.072
																																													34543	0.057
																																													34544	-0.024
																																													34545	-0.108
																																													34551	-0.03
																																													34552	-0.086
																																													34553	-0.101
																																													34554	-0.182
																																													34555	-0.266
																																													35111	0.367
																																													35112	0.311
																																													35113	0.296
																																													35114	0.215
																																													35115	0.131
																																													35121	0.269
																																													35122	0.212
																																													35123	0.198
																																													35124	0.117
																																													35125	0.033
																																													35131	0.244
																																													35132	0.188
																																													35133	0.173
																																													35134	0.092
																																													35135	0.008
																																													35141	0.139
																																													35142	0.083
																																													35143	0.068
																																													35144	-0.013
																																													35145	-0.097
																																													35151	-0.019
																																													35152	-0.075
																																													35153	-0.09
																																													35154	-0.171
																																													35155	-0.255
																																													35211	0.338
																																													35212	0.282
																																													35213	0.267
																																													35214	0.186
																																													35215	0.102
																																													35221	0.24
																																													35222	0.183
																																													35223	0.169
																																													35224	0.088
																																													35225	0.004
																																													35231	0.215
																																													35232	0.159
																																													35233	0.144
																																													35234	0.063
																																													35235	-0.021
																																													35241	0.11
																																													35242	0.054
																																													35243	0.039
																																													35244	-0.042
																																													35245	-0.126
																																													35251	-0.048
																																													35252	-0.104
																																													35253	-0.119
																																													35254	-0.2
																																													35255	-0.284
																																													35311	0.331
																																													35312	0.275
																																													35313	0.26
																																													35314	0.179
																																													35315	0.095
																																													35321	0.233
																																													35322	0.176
																																													35323	0.162
																																													35324	0.081
																																													35325	-0.004
																																													35331	0.208
																																													35332	0.152
																																													35333	0.137
																																													35334	0.056
																																													35335	-0.028
																																													35341	0.103
																																													35342	0.047
																																													35343	0.032
																																													35344	-0.049
																																													35345	-0.133
																																													35351	-0.055
																																													35352	-0.111
																																													35353	-0.126
																																													35354	-0.207
																																													35355	-0.291
																																													35411	0.312
																																													35412	0.256
																																													35413	0.241
																																													35414	0.16
																																													35415	0.076
																																													35421	0.213
																																													35422	0.157
																																													35423	0.142
																																													35424	0.061
																																													35425	-0.023
																																													35431	0.189
																																													35432	0.133
																																													35433	0.118
																																													35434	0.037
																																													35435	-0.047
																																													35441	0.084
																																													35442	0.028
																																													35443	0.013
																																													35444	-0.068
																																													35445	-0.152
																																													35451	-0.074
																																													35452	-0.13
																																													35453	-0.145
																																													35454	-0.226
																																													35455	-0.31
																																													35511	0.273
																																													35512	0.217
																																													35513	0.202
																																													35514	0.121
																																													35515	0.037
																																													35521	0.175
																																													35522	0.118
																																													35523	0.104
																																													35524	0.023
																																													35525	-0.062
																																													35531	0.15
																																													35532	0.094
																																													35533	0.079
																																													35534	-0.002
																																													35535	-0.086
																																													35541	0.045
																																													35542	-0.011
																																													35543	-0.026
																																													35544	-0.107
																																													35545	-0.191
																																													35551	-0.113
																																													35552	-0.169
																																													35553	-0.184
																																													35554	-0.265
																																													35555	-0.349
																																													41111	0.813
																																													41112	0.757
																																													41113	0.742
																																													41114	0.539
																																													41115	0.327
																																													41121	0.714
																																													41122	0.658
																																													41123	0.643
																																													41124	0.44
																																													41125	0.229
																																													41131	0.69
																																													41132	0.634
																																													41133	0.619
																																													41134	0.416
																																													41135	0.204
																																													41141	0.485
																																													41142	0.429
																																													41143	0.414
																																													41144	0.26
																																													41145	0.099
																																													41151	0.177
																																													41152	0.121
																																													41153	0.106
																																													41154	0.025
																																													41155	-0.059
																																													41211	0.784
																																													41212	0.728
																																													41213	0.713
																																													41214	0.51
																																													41215	0.299
																																													41221	0.686
																																													41222	0.629
																																													41223	0.615
																																													41224	0.411
																																													41225	0.2
																																													41231	0.661
																																													41232	0.605
																																													41233	0.59
																																													41234	0.387
																																													41235	0.176
																																													41241	0.456
																																													41242	0.4
																																													41243	0.385
																																													41244	0.231
																																													41245	0.07
																																													41251	0.149
																																													41252	0.092
																																													41253	0.078
																																													41254	-0.004
																																													41255	-0.088
																																													41311	0.777
																																													41312	0.721
																																													41313	0.706
																																													41314	0.503
																																													41315	0.291
																																													41321	0.678
																																													41322	0.622
																																													41323	0.607
																																													41324	0.404
																																													41325	0.193
																																													41331	0.654
																																													41332	0.598
																																													41333	0.583
																																													41334	0.38
																																													41335	0.168
																																													41341	0.449
																																													41342	0.393
																																													41343	0.378
																																													41344	0.224
																																													41345	0.063
																																													41351	0.141
																																													41352	0.085
																																													41353	0.07
																																													41354	-0.011
																																													41355	-0.095
																																													41411	0.676
																																													41412	0.62
																																													41413	0.605
																																													41414	0.442
																																													41415	0.272
																																													41421	0.577
																																													41422	0.521
																																													41423	0.506
																																													41424	0.343
																																													41425	0.174
																																													41431	0.553
																																													41432	0.497
																																													41433	0.482
																																													41434	0.319
																																													41435	0.149
																																													41441	0.381
																																													41442	0.325
																																													41443	0.31
																																													41444	0.18
																																													41445	0.044
																																													41451	0.122
																																													41452	0.066
																																													41453	0.051
																																													41454	-0.03
																																													41455	-0.114
																																													41511	0.469
																																													41512	0.413
																																													41513	0.398
																																													41514	0.317
																																													41515	0.233
																																													41521	0.371
																																													41522	0.315
																																													41523	0.3
																																													41524	0.219
																																													41525	0.135
																																													41531	0.346
																																													41532	0.29
																																													41533	0.275
																																													41534	0.194
																																													41535	0.11
																																													41541	0.241
																																													41542	0.185
																																													41543	0.17
																																													41544	0.089
																																													41545	0.005
																																													41551	0.083
																																													41552	0.027
																																													41553	0.012
																																													41554	-0.069
[truncated: 1,126 more rows]

## Sheet: EQ-5D_Informal Support_Readonly
	If this form is blank, please check you have completed the screening tool. You need to at least type in the person's name.																										Score			Score			Score			Score			Score			Score			5L profile	UK
								EQ-5D					Please note: The authors only have permission to publish this in a read only format. Example data has been provided.													No problems in walking about	1		No problems washing or dressing themself	1		No problems doing their usual activities	1		No pain or discomfort	1		Not anxious or depressed	1		0	0			11111	1
																										Slight problems in walking about	2		Slight problems washing or dressing themself	2		Slight problems doing their usual activities	2		Slight pain or discomfort	2		Slightly anxious or depressed	2		1	1			11112	0.879
																																									2	2			11113	0.848
	Complete by an informal supporter of 0																																								3	3			11114	0.635
																										Moderate problems in walking about	3		Moderate problems washing or dressing themself	3		Moderate problems doing their usual activities	3		Moderate pain or discomfort	3		Moderately anxious or depressed	3		4	4			11115	0.414
	Name of Person:			0																						Severe problems in walking about	4		Severe problems washing or dressing themself	4		Severe problems doing their usual activities	4		Severe pain or discomfort	4		Severely anxious or depressed	4		5	5			11121	0.837
																										Unable to walk about	5		Unable to wash or dress themself	5		Unable to do their usual activities	5		Extreme pain or discomfort	5		Extremely anxious or depressed	5		6	6			11122	0.768
	Relationship to 0:			daughter				Time 1 Date:		2022-01-21						Time 2 Date:		2022-07-07								0	0		0	0		0	0		0	0		0	0		7	7			11123	0.75
																																									8	8			11124	0.537
																																									9	9			11125	0.316
												Example data has been provided											Time 1			Time 1		Time 2			Time 2										10	10			11131	0.796
										Time 1: Select the response that best describes 0's health today							Time 2: Select the response that best describes 0's health today						Scoring			Missing		Scoring			Missing										11	11			11132	0.74
																																									12	12			11133	0.725
	1. Mobility									Moderate problems in walking about							Slight problems in walking about						3	3		0		2	2		0										13	13			11134	0.512
																																									14	14			11135	0.291
	2. Self-Care									Slight problems washing or dressing themself							No problems washing or dressing themself						2	2		0		1	1		0										15	15			11141	0.584
																																									16	16			11142	0.527
	3. Usual Activities (e.g. work, study, housework, family or leisure activities)									Slight problems doing their usual activities							Slight problems doing their usual activities						2	2		0		2	2		0										17	17			11143	0.513
																																									18	18			11144	0.352
	4. Pain / Discomfort									Severe pain or discomfort							Severe pain or discomfort						4	4		0		4	4		0										19	19			11145	0.186
																																									20	20			11151	0.264
	5. Anxiety / Depression									Extremely anxious or depressed							Severely anxious or depressed						5	5		0		4	4		0										21	21			11152	0.208
																																									22	22			11153	0.193
																																									23	23			11154	0.112
										Time 1: Select the response that best describes 0's health today							Time 2: Select the response that best describes 0's health today																								24	24			11155	0.028
																																									25	25			11211	0.906
	We would like to know how good your health is today									42							59						42	42		0		59	59		0										26	26			11212	0.837
	Please select a rating from 0 to 100																																								27	27			11213	0.819
	100 means the best health you can imagine																																								28	28			11214	0.606
	0 means the worst health you can imagine																									Time 1					Time 2		Change								29	29			11215	0.385
																																									30	30			11221	0.795
																									Get scores	32245					21244										31	31			11222	0.736
										Time 1 Summary							Time 2 Summary								Convert to number	32245					21244										32	32			11223	0.721
																																									33	33			11224	0.508
	Quality of life utility index score									0.002							0.267								Missing	0					0		0								34	34			11225	0.287
																										0.002					0.267		0.265								35	35			11231	0.767
											þ							þ																							36	36			11232	0.711
																																									37	37			11233	0.696
																																									38	38			11234	0.483
	Global quality of life rating									42/100							59/100																								39	39			11235	0.262
																																									40	40			11241	0.555
											þ							þ							Health Score	42/100					59/100		↑								41	41			11242	0.498
																																									42	42			11243	0.484
																									Missing	0					0		0								43	43			11244	0.323
																																									44	44			11245	0.157
										Change over time (Time 1 - Time 2)															Overall missing	0					0		0								45	45			11251	0.235
																																									46	46			11252	0.179
	QALYs change over time									0.265																															47	47			11253	0.164
																																									48	48			11254	0.083
											þ																														49	49			11255	-0.001
																																									50	50			11311	0.883
																																									51	51			11312	0.827
	Global quality of life rating										↑																														52	52			11313	0.812
																																									53	53			11314	0.599
											þ																														54	54			11315	0.378
																																									55	55			11321	0.785
																																									56	56			11322	0.728
																																									57	57			11323	0.714
																																									58	58			11324	0.501
																																									59	59			11325	0.28
																																									60	60			11331	0.76
																																									61	61			11332	0.704
																																									62	62			11333	0.689
																																									63	63			11334	0.476
																																									64	64			11335	0.255
																																									65	65			11341	0.548
																																									66	66			11342	0.491
																																									67	67			11343	0.477
																																									68	68			11344	0.316
																																									69	69			11345	0.15
																																									70	70			11351	0.228
																																									71	71			11352	0.172
																																									72	72			11353	0.157
																																									73	73			11354	0.076
																																									74	74			11355	-0.008
																																									75	75			11411	0.776
																																									76	76			11412	0.719
																																									77	77			11413	0.705
																																									78	78			11414	0.535
																																									79	79			11415	0.359
																																									80	80			11421	0.677
																																									81	81			11422	0.621
																																									82	82			11423	0.606
																																									83	83			11424	0.437
																																									84	84			11425	0.26
																																									85	85			11431	0.653
																																									86	86			11432	0.596
																																									87	87			11433	0.582
																																									88	88			11434	0.412
																																									89	89			11435	0.236
																																									90	90			11441	0.475
																																									91	91			11442	0.419
																																									92	92			11443	0.404
																																									93	93			11444	0.27
																																									94	94			11445	0.131
																																									95	95			11451	0.209
																																									96	96			11452	0.153
																																									97	97			11453	0.138
																																									98	98			11454	0.057
																																									99	99			11455	-0.027
																																									100	100			11511	0.556
																																													11512	0.5
																																													11513	0.485
																																													11514	0.404
																																													11515	0.32
																																													11521	0.458
																																													11522	0.401
																																													11523	0.387
																																													11524	0.306
																																													11525	0.222
																																													11531	0.433
																																													11532	0.377
																																													11533	0.362
																																													11534	0.281
																																													11535	0.197
																																													11541	0.328
																																													11542	0.272
																																													11543	0.257
																																													11544	0.176
																																													11545	0.092
																																													11551	0.17
																																													11552	0.114
																																													11553	0.099
																																													11554	0.018
																																													11555	-0.066
																																													12111	0.846
																																													12112	0.779
																																													12113	0.761
																																													12114	0.548
																																													12115	0.327
																																													12121	0.737
																																													12122	0.678
																																													12123	0.663
																																													12124	0.45
																																													12125	0.229
																																													12131	0.709
																																													12132	0.653
																																													12133	0.638
																																													12134	0.425
																																													12135	0.204
																																													12141	0.497
																																													12142	0.441
																																													12143	0.426
																																													12144	0.266
																																													12145	0.099
																																													12151	0.177
																																													12152	0.121
																																													12153	0.106
																																													12154	0.025
																																													12155	-0.059
																																													12211	0.806
																																													12212	0.748
																																													12213	0.733
																																													12214	0.52
																																													12215	0.299
																																													12221	0.706
																																													12222	0.649
																																													12223	0.634
																																													12224	0.421
																																													12225	0.2
																																													12231	0.681
																																													12232	0.624
																																													12233	0.61
																																													12234	0.397
																																													12235	0.176
																																													12241	0.468
																																													12242	0.412
																																													12243	0.397
																																													12244	0.237
																																													12245	0.071
																																													12251	0.149
																																													12252	0.092
																																													12253	0.078
																																													12254	-0.003
																																													12255	-0.088
																																													12311	0.796
																																													12312	0.74
																																													12313	0.725
																																													12314	0.512
																																													12315	0.291
																																													12321	0.698
																																													12322	0.642
																																													12323	0.627
																																													12324	0.414
																																													12325	0.193
																																													12331	0.673
																																													12332	0.617
																																													12333	0.602
																																													12334	0.389
																																													12335	0.168
																																													12341	0.461
																																													12342	0.405
																																													12343	0.39
																																													12344	0.23
																																													12345	0.063
																																													12351	0.141
																																													12352	0.085
																																													12353	0.07
																																													12354	-0.011
																																													12355	-0.095
																																													12411	0.689
																																													12412	0.633
																																													12413	0.618
																																													12414	0.448
																																													12415	0.272
																																													12421	0.591
																																													12422	0.534
																																													12423	0.52
																																													12424	0.35
																																													12425	0.174
																																													12431	0.566
																																													12432	0.51
																																													12433	0.495
																																													12434	0.325
																																													12435	0.149
																																													12441	0.389
																																													12442	0.332
																																													12443	0.318
																																													12444	0.184
																																													12445	0.044
																																													12451	0.122
																																													12452	0.066
																																													12453	0.051
																																													12454	-0.03
																																													12455	-0.114
																																													12511	0.469
																																													12512	0.413
																																													12513	0.398
																																													12514	0.317
																																													12515	0.233
																																													12521	0.371
																																													12522	0.315
																																													12523	0.3
																																													12524	0.219
																																													12525	0.135
																																													12531	0.346
																																													12532	0.29
																																													12533	0.275
																																													12534	0.194
																																													12535	0.11
																																													12541	0.241
																																													12542	0.185
																																													12543	0.17
																																													12544	0.089
																																													12545	0.005
																																													12551	0.083
																																													12552	0.027
																																													12553	0.012
																																													12554	-0.069
																																													12555	-0.153
																																													13111	0.815
																																													13112	0.759
																																													13113	0.744
																																													13114	0.531
																																													13115	0.31
																																													13121	0.717
																																													13122	0.66
																																													13123	0.646
																																													13124	0.433
																																													13125	0.212
																																													13131	0.692
																																													13132	0.636
																																													13133	0.621
																																													13134	0.408
																																													13135	0.187
																																													13141	0.48
																																													13142	0.423
																																													13143	0.409
																																													13144	0.248
																																													13145	0.082
																																													13151	0.16
																																													13152	0.104
																																													13153	0.089
																																													13154	0.008
																																													13155	-0.076
																																													13211	0.786
																																													13212	0.73
																																													13213	0.715
																																													13214	0.502
																																													13215	0.281
																																													13221	0.688
																																													13222	0.631
																																													13223	0.617
																																													13224	0.404
																																													13225	0.183
																																													13231	0.663
																																													13232	0.607
																																													13233	0.592
																																													13234	0.379
																																													13235	0.158
																																													13241	0.451
																																													13242	0.394
																																													13243	0.38
																																													13244	0.219
																																													13245	0.053
																																													13251	0.131
																																													13252	0.075
																																													13253	0.06
																																													13254	-0.021
																																													13255	-0.105
																																													13311	0.779
																																													13312	0.723
																																													13313	0.708
																																													13314	0.495
																																													13315	0.274
																																													13321	0.681
																																													13322	0.624
																																													13323	0.61
																																													13324	0.397
																																													13325	0.176
																																													13331	0.656
																																													13332	0.6
																																													13333	0.585
																																													13334	0.372
																																													13335	0.151
																																													13341	0.444
																																													13342	0.387
																																													13343	0.373
																																													13344	0.212
																																													13345	0.046
																																													13351	0.124
																																													13352	0.068
																																													13353	0.053
																																													13354	-0.028
																																													13355	-0.112
																																													13411	0.672
																																													13412	0.615
																																													13413	0.601
																																													13414	0.431
																																													13415	0.255
																																													13421	0.573
																																													13422	0.517
																																													13423	0.502
																																													13424	0.333
																																													13425	0.156
																																													13431	0.549
																																													13432	0.492
																																													13433	0.478
																																													13434	0.308
																																													13435	0.132
																																													13441	0.371
																																													13442	0.315
																																													13443	0.3
																																													13444	0.166
																																													13445	0.027
																																													13451	0.105
																																													13452	0.049
																																													13453	0.034
																																													13454	-0.047
																																													13455	-0.131
																																													13511	0.452
																																													13512	0.396
																																													13513	0.381
																																													13514	0.3
																																													13515	0.216
																																													13521	0.354
																																													13522	0.297
																																													13523	0.283
																																													13524	0.202
																																													13525	0.118
																																													13531	0.329
																																													13532	0.273
																																													13533	0.258
																																													13534	0.177
																																													13535	0.093
																																													13541	0.224
																																													13542	0.168
																																													13543	0.153
																																													13544	0.072
																																													13545	-0.012
																																													13551	0.066
																																													13552	0.01
																																													13553	-0.005
																																													13554	-0.086
																																													13555	-0.17
																																													14111	0.723
																																													14112	0.667
																																													14113	0.652
																																													14114	0.471
																																													14115	0.283
																																													14121	0.624
																																													14122	0.568
																																													14123	0.553
																																													14124	0.373
																																													14125	0.185
																																													14131	0.6
																																													14132	0.544
																																													14133	0.529
																																													14134	0.348
																																													14135	0.16
																																													14141	0.414
																																													14142	0.357
																																													14143	0.343
																																													14144	0.202
																																													14145	0.055
																																													14151	0.133
																																													14152	0.077
																																													14153	0.062
																																													14154	-0.019
																																													14155	-0.103
																																													14211	0.694
																																													14212	0.638
																																													14213	0.623
																																													14214	0.442
																																													14215	0.254
																																													14221	0.596
																																													14222	0.539
																																													14223	0.525
																																													14224	0.344
																																													14225	0.156
																																													14231	0.571
																																													14232	0.515
																																													14233	0.5
																																													14234	0.319
																																													14235	0.131
																																													14241	0.385
																																													14242	0.328
																																													14243	0.314
																																													14244	0.173
																																													14245	0.026
																																													14251	0.104
																																													14252	0.048
																																													14253	0.033
																																													14254	-0.048
																																													14255	-0.132
																																													14311	0.687
																																													14312	0.631
																																													14313	0.616
																																													14314	0.435
																																													14315	0.247
																																													14321	0.588
																																													14322	0.532
																																													14323	0.517
																																													14324	0.337
																																													14325	0.149
																																													14331	0.564
																																													14332	0.508
																																													14333	0.493
																																													14334	0.312
																																													14335	0.124
																																													14341	0.378
																																													14342	0.321
																																													14343	0.307
																																													14344	0.166
																																													14345	0.019
																																													14351	0.097
																																													14352	0.041
																																													14353	0.026
																																													14354	-0.055
																																													14355	-0.139
																																													14411	0.601
																																													14412	0.545
																																													14413	0.53
																																													14414	0.382
																																													14415	0.228
																																													14421	0.502
																																													14422	0.446
																																													14423	0.431
																																													14424	0.283
																																													14425	0.13
																																													14431	0.478
																																													14432	0.422
																																													14433	0.407
																																													14434	0.259
																																													14435	0.105
																																													14441	0.318
																																													14442	0.262
																																													14443	0.247
																																													14444	0.126
																																													14445	0
																																													14451	0.078
																																													14452	0.022
																																													14453	0.007
																																													14454	-0.074
																																													14455	-0.158
																																													14511	0.425
																																													14512	0.369
																																													14513	0.354
																																													14514	0.273
																																													14515	0.189
																																													14521	0.327
																																													14522	0.27
																																													14523	0.256
																																													14524	0.175
																																													14525	0.091
																																													14531	0.302
																																													14532	0.246
																																													14533	0.231
																																													14534	0.15
																																													14535	0.066
																																													14541	0.197
																																													14542	0.141
																																													14543	0.126
																																													14544	0.045
																																													14545	-0.039
																																													14551	0.039
																																													14552	-0.017
																																													14553	-0.032
																																													14554	-0.113
																																													14555	-0.197
																																													15111	0.436
																																													15112	0.38
																																													15113	0.365
																																													15114	0.284
																																													15115	0.2
																																													15121	0.338
																																													15122	0.281
																																													15123	0.267
																																													15124	0.186
																																													15125	0.102
																																													15131	0.313
																																													15132	0.257
																																													15133	0.242
																																													15134	0.161
																																													15135	0.077
																																													15141	0.208
																																													15142	0.152
																																													15143	0.137
																																													15144	0.056
																																													15145	-0.028
																																													15151	0.05
																																													15152	-0.006
																																													15153	-0.021
																																													15154	-0.102
																																													15155	-0.186
																																													15211	0.407
																																													15212	0.351
																																													15213	0.336
																																													15214	0.255
																																													15215	0.171
																																													15221	0.309
																																													15222	0.252
																																													15223	0.238
																																													15224	0.157
																																													15225	0.073
																																													15231	0.284
																																													15232	0.228
																																													15233	0.213
																																													15234	0.132
																																													15235	0.048
																																													15241	0.179
																																													15242	0.123
																																													15243	0.108
																																													15244	0.027
																																													15245	-0.057
																																													15251	0.021
																																													15252	-0.035
																																													15253	-0.05
																																													15254	-0.131
																																													15255	-0.215
																																													15311	0.4
																																													15312	0.344
																																													15313	0.329
																																													15314	0.248
																																													15315	0.164
																																													15321	0.302
																																													15322	0.245
																																													15323	0.231
																																													15324	0.15
																																													15325	0.066
																																													15331	0.277
																																													15332	0.221
																																													15333	0.206
																																													15334	0.125
																																													15335	0.041
																																													15341	0.172
																																													15342	0.116
																																													15343	0.101
																																													15344	0.02
																																													15345	-0.064
																																													15351	0.014
																																													15352	-0.042
																																													15353	-0.057
																																													15354	-0.138
																																													15355	-0.222
																																													15411	0.381
																																													15412	0.325
																																													15413	0.31
																																													15414	0.229
																																													15415	0.145
																																													15421	0.282
																																													15422	0.226
																																													15423	0.211
																																													15424	0.13
																																													15425	0.046
																																													15431	0.258
																																													15432	0.202
																																													15433	0.187
																																													15434	0.106
																																													15435	0.022
																																													15441	0.153
																																													15442	0.097
																																													15443	0.082
																																													15444	0.001
																																													15445	-0.083
																																													15451	-0.005
																																													15452	-0.061
																																													15453	-0.076
																																													15454	-0.157
																																													15455	-0.241
																																													15511	0.342
																																													15512	0.286
																																													15513	0.271
																																													15514	0.19
																																													15515	0.106
																																													15521	0.244
																																													15522	0.187
																																													15523	0.173
																																													15524	0.092
																																													15525	0.008
																																													15531	0.219
																																													15532	0.163
																																													15533	0.148
																																													15534	0.067
																																													15535	-0.017
																																													15541	0.114
																																													15542	0.058
																																													15543	0.043
																																													15544	-0.038
																																													15545	-0.122
																																													15551	-0.044
																																													15552	-0.1
																																													15553	-0.115
																																													15554	-0.196
																																													15555	-0.28
																																													21111	0.877
																																													21112	0.809
																																													21113	0.791
																																													21114	0.578
																																													21115	0.357
																																													21121	0.767
																																													21122	0.708
																																													21123	0.693
																																													21124	0.48
																																													21125	0.259
																																													21131	0.739
																																													21132	0.683
																																													21133	0.668
																																													21134	0.455
																																													21135	0.234
																																													21141	0.527
																																													21142	0.47
																																													21143	0.456
																																													21144	0.296
																																													21145	0.129
																																													21151	0.207
																																													21152	0.151
																																													21153	0.136
																																													21154	0.055
																																													21155	-0.029
																																													21211	0.836
																																													21212	0.778
																																													21213	0.762
																																													21214	0.549
																																													21215	0.328
																																													21221	0.735
																																													21222	0.679
																																													21223	0.664
																																													21224	0.451
																																													21225	0.23
																																													21231	0.71
																																													21232	0.654
																																													21233	0.639
																																													21234	0.426
																																													21235	0.205
																																													21241	0.498
																																													21242	0.442
																																													21243	0.427
																																													21244	0.267
																																													21245	0.1
																																													21251	0.178
																																													21252	0.122
																																													21253	0.107
																																													21254	0.026
																																													21255	-0.058
																																													21311	0.826
																																													21312	0.77
																																													21313	0.755
																																													21314	0.542
																																													21315	0.321
																																													21321	0.728
																																													21322	0.671
																																													21323	0.657
																																													21324	0.444
																																													21325	0.223
																																													21331	0.703
																																													21332	0.647
																																													21333	0.632
																																													21334	0.419
																																													21335	0.198
																																													21341	0.491
																																													21342	0.434
																																													21343	0.42
																																													21344	0.26
																																													21345	0.093
																																													21351	0.171
																																													21352	0.115
																																													21353	0.1
																																													21354	0.019
																																													21355	-0.065
																																													21411	0.719
																																													21412	0.663
																																													21413	0.648
																																													21414	0.478
																																													21415	0.302
																																													21421	0.62
																																													21422	0.564
																																													21423	0.549
																																													21424	0.38
																																													21425	0.204
																																													21431	0.596
																																													21432	0.54
																																													21433	0.525
																																													21434	0.355
																																													21435	0.179
																																													21441	0.419
																																													21442	0.362
																																													21443	0.348
																																													21444	0.213
																																													21445	0.074
																																													21451	0.152
																																													21452	0.096
																																													21453	0.081
																																													21454	0
																																													21455	-0.084
																																													21511	0.499
																																													21512	0.443
																																													21513	0.428
																																													21514	0.347
																																													21515	0.263
																																													21521	0.401
																																													21522	0.344
																																													21523	0.33
																																													21524	0.249
																																													21525	0.165
																																													21531	0.376
																																													21532	0.32
																																													21533	0.305
																																													21534	0.224
																																													21535	0.14
																																													21541	0.271
																																													21542	0.215
																																													21543	0.2
																																													21544	0.119
																																													21545	0.035
																																													21551	0.113
																																													21552	0.057
																																													21553	0.042
																																													21554	-0.039
																																													21555	-0.123
																																													22111	0.778
																																													22112	0.72
																																													22113	0.705
																																													22114	0.492
																																													22115	0.271
																																													22121	0.678
																																													22122	0.621
																																													22123	0.606
																																													22124	0.393
																																													22125	0.172
																																													22131	0.653
																																													22132	0.596
																																													22133	0.582
																																													22134	0.369
																																													22135	0.148
																																													22141	0.44
																																													22142	0.384
																																													22143	0.369
																																													22144	0.209
																																													22145	0.043
																																													22151	0.121
																																													22152	0.064
																																													22153	0.05
																																													22154	-0.031
																																													22155	-0.115
																																													22211	0.747
																																													22212	0.691
																																													22213	0.676
																																													22214	0.463
																																													22215	0.242
																																													22221	0.648
																																													22222	0.592
																																													22223	0.577
																																													22224	0.364
																																													22225	0.143
																																													22231	0.624
																																													22232	0.567
																																													22233	0.553
																																													22234	0.34
																																													22235	0.119
																																													22241	0.411
																																													22242	0.355
																																													22243	0.34
																																													22244	0.18
																																													22245	0.014
																																													22251	0.092
																																													22252	0.035
																																													22253	0.021
																																													22254	-0.06
																																													22255	-0.144
																																													22311	0.74
																																													22312	0.683
																																													22313	0.669
																																													22314	0.456
																																													22315	0.235
																																													22321	0.641
																																													22322	0.585
																																													22323	0.57
																																													22324	0.357
																																													22325	0.136
																																													22331	0.617
																																													22332	0.56
																																													22333	0.546
																																													22334	0.333
																																													22335	0.112
																																													22341	0.404
																																													22342	0.348
																																													22343	0.333
																																													22344	0.173
																																													22345	0.007
																																													22351	0.085
																																													22352	0.028
																																													22353	0.014
																																													22354	-0.067
																																													22355	-0.151
																																													22411	0.632
																																													22412	0.576
																																													22413	0.561
																																													22414	0.392
																																													22415	0.216
																																													22421	0.534
																																													22422	0.477
																																													22423	0.463
																																													22424	0.293
																																													22425	0.117
																																													22431	0.509
																																													22432	0.453
																																													22433	0.438
																																													22434	0.269
																																													22435	0.093
																																													22441	0.332
																																													22442	0.276
																																													22443	0.261
																																													22444	0.127
																																													22445	-0.013
																																													22451	0.066
																																													22452	0.009
																																													22453	-0.005
																																													22454	-0.086
																																													22455	-0.17
																																													22511	0.413
																																													22512	0.356
																																													22513	0.342
																																													22514	0.261
																																													22515	0.177
																																													22521	0.314
																																													22522	0.258
																																													22523	0.243
																																													22524	0.162
																																													22525	0.078
																																													22531	0.29
																																													22532	0.233
																																													22533	0.219
																																													22534	0.138
																																													22535	0.054
																																													22541	0.185
																																													22542	0.128
																																													22543	0.114
																																													22544	0.033
																																													22545	-0.051
																																													22551	0.027
																																													22552	-0.03
																																													22553	-0.044
																																													22554	-0.125
																																													22555	-0.209
																																													23111	0.758
																																													23112	0.702
																																													23113	0.687
																																													23114	0.474
																																													23115	0.253
																																													23121	0.66
																																													23122	0.603
																																													23123	0.589
																																													23124	0.376
																																													23125	0.155
																																													23131	0.635
																																													23132	0.579
																																													23133	0.564
																																													23134	0.351
																																													23135	0.13
																																													23141	0.423
																																													23142	0.366
																																													23143	0.352
																																													23144	0.192
																																													23145	0.025
																																													23151	0.103
																																													23152	0.047
																																													23153	0.032
																																													23154	-0.049
																																													23155	-0.133
																																													23211	0.729
																																													23212	0.673
																																													23213	0.658
																																													23214	0.445
																																													23215	0.224
																																													23221	0.631
																																													23222	0.575
																																													23223	0.56
																																													23224	0.347
																																													23225	0.126
																																													23231	0.606
																																													23232	0.55
																																													23233	0.535
																																													23234	0.322
																																													23235	0.101
																																													23241	0.394
																																													23242	0.338
																																													23243	0.323
																																													23244	0.163
																																													23245	-0.004
																																													23251	0.074
																																													23252	0.018
																																													23253	0.003
																																													23254	-0.078
																																													23255	-0.162
																																													23311	0.722
																																													23312	0.666
																																													23313	0.651
																																													23314	0.438
																																													23315	0.217
																																													23321	0.624
																																													23322	0.567
																																													23323	0.553
																																													23324	0.34
																																													23325	0.119
																																													23331	0.599
																																													23332	0.543
																																													23333	0.528
																																													23334	0.315
																																													23335	0.094
																																													23341	0.387
																																													23342	0.33
																																													23343	0.316
																																													23344	0.156
																																													23345	-0.011
																																													23351	0.067
																																													23352	0.011
																																													23353	-0.004
																																													23354	-0.085
																																													23355	-0.169
																																													23411	0.615
																																													23412	0.559
																																													23413	0.544
																																													23414	0.374
																																													23415	0.198
																																													23421	0.516
																																													23422	0.46
																																													23423	0.445
																																													23424	0.276
																																													23425	0.1
																																													23431	0.492
																																													23432	0.436
																																													23433	0.421
																																													23434	0.251
																																													23435	0.075
																																													23441	0.315
																																													23442	0.258
																																													23443	0.244
																																													23444	0.109
																																													23445	-0.03
																																													23451	0.048
																																													23452	-0.008
																																													23453	-0.023
																																													23454	-0.104
																																													23455	-0.188
																																													23511	0.395
																																													23512	0.339
																																													23513	0.324
																																													23514	0.243
																																													23515	0.159
																																													23521	0.297
																																													23522	0.24
																																													23523	0.226
																																													23524	0.145
																																													23525	0.061
																																													23531	0.272
																																													23532	0.216
																																													23533	0.201
																																													23534	0.12
																																													23535	0.036
																																													23541	0.167
																																													23542	0.111
																																													23543	0.096
																																													23544	0.015
																																													23545	-0.069
																																													23551	0.009
																																													23552	-0.047
																																													23553	-0.062
																																													23554	-0.143
																																													23555	-0.227
																																													24111	0.666
																																													24112	0.61
																																													24113	0.595
																																													24114	0.414
																																													24115	0.227
																																													24121	0.568
																																													24122	0.511
																																													24123	0.497
																																													24124	0.316
																																													24125	0.128
																																													24131	0.543
																																													24132	0.487
																																													24133	0.472
																																													24134	0.291
																																													24135	0.104
																																													24141	0.357
																																													24142	0.3
																																													24143	0.286
																																													24144	0.145
																																													24145	-0.002
																																													24151	0.077
																																													24152	0.02
																																													24153	0.006
																																													24154	-0.076
																																													24155	-0.16
																																													24211	0.637
																																													24212	0.581
																																													24213	0.566
																																													24214	0.385
																																													24215	0.198
																																													24221	0.539
																																													24222	0.482
																																													24223	0.468
																																													24224	0.287
																																													24225	0.099
																																													24231	0.514
																																													24232	0.458
																																													24233	0.443
																																													24234	0.262
																																													24235	0.075
																																													24241	0.328
																																													24242	0.272
																																													24243	0.257
																																													24244	0.116
																																													24245	-0.03
																																													24251	0.048
																																													24252	-0.009
																																													24253	-0.023
																																													24254	-0.104
																																													24255	-0.188
																																													24311	0.63
																																													24312	0.574
																																													24313	0.559
																																													24314	0.378
																																													24315	0.191
																																													24321	0.532
																																													24322	0.475
																																													24323	0.461
																																													24324	0.28
																																													24325	0.092
																																													24331	0.507
																																													24332	0.451
																																													24333	0.436
																																													24334	0.255
																																													24335	0.068
																																													24341	0.321
																																													24342	0.264
																																													24343	0.25
																																													24344	0.109
																																													24345	-0.038
																																													24351	0.041
																																													24352	-0.016
																																													24353	-0.031
																																													24354	-0.112
																																													24355	-0.196
																																													24411	0.544
																																													24412	0.488
																																													24413	0.473
																																													24414	0.325
																																													24415	0.172
																																													24421	0.446
																																													24422	0.389
																																													24423	0.375
																																													24424	0.227
																																													24425	0.073
																																													24431	0.421
																																													24432	0.365
																																													24433	0.35
																																													24434	0.202
																																													24435	0.049
																																													24441	0.262
																																													24442	0.205
																																													24443	0.191
																																													24444	0.069
																																													24445	-0.057
																																													24451	0.022
																																													24452	-0.035
																																													24453	-0.05
																																													24454	-0.131
																																													24455	-0.215
																																													24511	0.369
																																													24512	0.312
																																													24513	0.298
																																													24514	0.217
																																													24515	0.133
																																													24521	0.27
																																													24522	0.214
																																													24523	0.199
																																													24524	0.118
																																													24525	0.034
																																													24531	0.246
																																													24532	0.189
																																													24533	0.175
																																													24534	0.094
																																													24535	0.01
																																													24541	0.14
																																													24542	0.084
																																													24543	0.069
																																													24544	-0.012
																																													24545	-0.096
																																													24551	-0.018
																																													24552	-0.074
																																													24553	-0.089
																																													24554	-0.17
																																													24555	-0.254
																																													25111	0.379
																																													25112	0.323
																																													25113	0.308
																																													25114	0.227
																																													25115	0.143
																																													25121	0.281
																																													25122	0.224
																																													25123	0.21
																																													25124	0.129
																																													25125	0.045
																																													25131	0.256
																																													25132	0.2
																																													25133	0.185
																																													25134	0.104
																																													25135	0.02
																																													25141	0.151
																																													25142	0.095
																																													25143	0.08
																																													25144	-0.001
																																													25145	-0.085
																																													25151	-0.007
																																													25152	-0.063
																																													25153	-0.078
																																													25154	-0.159
																																													25155	-0.243
																																													25211	0.35
																																													25212	0.294
																																													25213	0.279
																																													25214	0.198
																																													25215	0.114
																																													25221	0.252
																																													25222	0.196
																																													25223	0.181
																																													25224	0.1
																																													25225	0.016
																																													25231	0.227
																																													25232	0.171
																																													25233	0.156
																																													25234	0.075
																																													25235	-0.009
																																													25241	0.122
																																													25242	0.066
																																													25243	0.051
																																													25244	-0.03
																																													25245	-0.114
																																													25251	-0.036
																																													25252	-0.092
																																													25253	-0.107
																																													25254	-0.188
																																													25255	-0.272
																																													25311	0.343
																																													25312	0.287
																																													25313	0.272
																																													25314	0.191
																																													25315	0.107
																																													25321	0.245
																																													25322	0.188
																																													25323	0.174
																																													25324	0.093
																																													25325	0.009
																																													25331	0.22
																																													25332	0.164
																																													25333	0.149
																																													25334	0.068
																																													25335	-0.016
																																													25341	0.115
																																													25342	0.059
																																													25343	0.044
																																													25344	-0.037
																																													25345	-0.121
																																													25351	-0.043
																																													25352	-0.099
																																													25353	-0.114
																																													25354	-0.195
																																													25355	-0.279
																																													25411	0.324
																																													25412	0.268
																																													25413	0.253
																																													25414	0.172
																																													25415	0.088
																																													25421	0.226
																																													25422	0.169
																																													25423	0.155
																																													25424	0.074
																																													25425	-0.01
																																													25431	0.201
																																													25432	0.145
																																													25433	0.13
																																													25434	0.049
																																													25435	-0.035
																																													25441	0.096
																																													25442	0.04
																																													25443	0.025
																																													25444	-0.056
																																													25445	-0.14
																																													25451	-0.062
																																													25452	-0.118
																																													25453	-0.133
																																													25454	-0.214
																																													25455	-0.298
																																													25511	0.285
																																													25512	0.229
																																													25513	0.214
																																													25514	0.133
																																													25515	0.049
																																													25521	0.187
																																													25522	0.13
																																													25523	0.116
																																													25524	0.035
																																													25525	-0.049
																																													25531	0.162
																																													25532	0.106
																																													25533	0.091
																																													25534	0.01
																																													25535	-0.074
																																													25541	0.057
																																													25542	0.001
																																													25543	-0.014
																																													25544	-0.095
																																													25545	-0.179
																																													25551	-0.101
																																													25552	-0.157
																																													25553	-0.172
																																													25554	-0.253
																																													25555	-0.337
																																													31111	0.85
																																													31112	0.794
																																													31113	0.779
																																													31114	0.566
																																													31115	0.345
																																													31121	0.752
																																													31122	0.695
																																													31123	0.681
																																													31124	0.468
																																													31125	0.247
																																													31131	0.727
																																													31132	0.671
																																													31133	0.656
																																													31134	0.443
																																													31135	0.222
																																													31141	0.515
																																													31142	0.458
																																													31143	0.444
																																													31144	0.283
																																													31145	0.117
																																													31151	0.195
																																													31152	0.139
																																													31153	0.124
																																													31154	0.043
																																													31155	-0.041
																																													31211	0.821
																																													31212	0.765
																																													31213	0.75
																																													31214	0.537
																																													31215	0.316
																																													31221	0.723
																																													31222	0.666
																																													31223	0.652
																																													31224	0.439
																																													31225	0.218
																																													31231	0.698
																																													31232	0.642
																																													31233	0.627
																																													31234	0.414
																																													31235	0.193
																																													31241	0.486
																																													31242	0.429
																																													31243	0.415
																																													31244	0.254
																																													31245	0.088
																																													31251	0.166
																																													31252	0.11
																																													31253	0.095
																																													31254	0.014
																																													31255	-0.07
																																													31311	0.814
																																													31312	0.758
																																													31313	0.743
																																													31314	0.53
																																													31315	0.309
																																													31321	0.716
																																													31322	0.659
																																													31323	0.645
																																													31324	0.432
																																													31325	0.211
																																													31331	0.691
																																													31332	0.635
																																													31333	0.62
																																													31334	0.407
																																													31335	0.186
																																													31341	0.479
																																													31342	0.422
																																													31343	0.408
																																													31344	0.247
																																													31345	0.081
																																													31351	0.159
																																													31352	0.103
																																													31353	0.088
																																													31354	0.007
																																													31355	-0.077
																																													31411	0.707
																																													31412	0.65
																																													31413	0.636
																																													31414	0.466
																																													31415	0.29
																																													31421	0.608
																																													31422	0.552
																																													31423	0.537
																																													31424	0.368
																																													31425	0.191
																																													31431	0.584
																																													31432	0.527
																																													31433	0.513
																																													31434	0.343
																																													31435	0.167
																																													31441	0.406
																																													31442	0.35
																																													31443	0.335
																																													31444	0.201
																																													31445	0.062
																																													31451	0.14
																																													31452	0.084
																																													31453	0.069
																																													31454	-0.012
																																													31455	-0.096
																																													31511	0.487
																																													31512	0.431
																																													31513	0.416
																																													31514	0.335
																																													31515	0.251
																																													31521	0.389
																																													31522	0.332
																																													31523	0.318
																																													31524	0.237
																																													31525	0.153
																																													31531	0.364
																																													31532	0.308
																																													31533	0.293
																																													31534	0.212
																																													31535	0.128
																																													31541	0.259
																																													31542	0.203
																																													31543	0.188
																																													31544	0.107
																																													31545	0.023
																																													31551	0.101
																																													31552	0.045
																																													31553	0.03
																																													31554	-0.051
																																													31555	-0.135
																																													32111	0.763
																																													32112	0.707
																																													32113	0.692
																																													32114	0.479
																																													32115	0.258
																																													32121	0.665
																																													32122	0.609
																																													32123	0.594
																																													32124	0.381
																																													32125	0.16
																																													32131	0.64
																																													32132	0.584
																																													32133	0.569
																																													32134	0.356
																																													32135	0.135
																																													32141	0.428
																																													32142	0.372
																																													32143	0.357
																																													32144	0.197
																																													32145	0.03
																																													32151	0.108
																																													32152	0.052
																																													32153	0.037
																																													32154	-0.044
																																													32155	-0.128
																																													32211	0.735
																																													32212	0.678
																																													32213	0.664
																																													32214	0.451
																																													32215	0.23
																																													32221	0.636
																																													32222	0.58
																																													32223	0.565
																																													32224	0.352
																																													32225	0.131
																																													32231	0.612
																																													32232	0.555
																																													32233	0.541
																																													32234	0.328
																																													32235	0.107
																																													32241	0.399
																																													32242	0.343
																																													32243	0.328
																																													32244	0.168
																																													32245	0.002
																																													32251	0.08
																																													32252	0.023
																																													32253	0.009
																																													32254	-0.072
																																													32255	-0.157
																																													32311	0.727
																																													32312	0.671
																																													32313	0.656
																																													32314	0.443
																																													32315	0.222
																																													32321	0.629
																																													32322	0.573
																																													32323	0.558
																																													32324	0.345
																																													32325	0.124
																																													32331	0.604
																																													32332	0.548
																																													32333	0.533
																																													32334	0.32
																																													32335	0.099
																																													32341	0.392
																																													32342	0.336
																																													32343	0.321
																																													32344	0.161
																																													32345	-0.006
																																													32351	0.072
																																													32352	0.016
																																													32353	0.001
																																													32354	-0.08
																																													32355	-0.164
																																													32411	0.62
																																													32412	0.564
																																													32413	0.549
																																													32414	0.379
																																													32415	0.203
																																													32421	0.522
																																													32422	0.465
																																													32423	0.451
																																													32424	0.281
																																													32425	0.105
																																													32431	0.497
																																													32432	0.441
																																													32433	0.426
																																													32434	0.256
																																													32435	0.08
																																													32441	0.32
																																													32442	0.263
																																													32443	0.249
																																													32444	0.115
																																													32445	-0.025
																																													32451	0.053
																																													32452	-0.003
																																													32453	-0.018
																																													32454	-0.099
																																													32455	-0.183
																																													32511	0.4
																																													32512	0.344
																																													32513	0.329
																																													32514	0.248
																																													32515	0.164
																																													32521	0.302
																																													32522	0.246
																																													32523	0.231
																																													32524	0.15
																																													32525	0.066
																																													32531	0.277
																																													32532	0.221
																																													32533	0.206
																																													32534	0.125
																																													32535	0.041
																																													32541	0.172
																																													32542	0.116
																																													32543	0.101
																																													32544	0.02
																																													32545	-0.064
																																													32551	0.014
																																													32552	-0.042
																																													32553	-0.057
																																													32554	-0.138
																																													32555	-0.222
																																													33111	0.746
																																													33112	0.69
																																													33113	0.675
																																													33114	0.462
																																													33115	0.241
																																													33121	0.648
																																													33122	0.591
																																													33123	0.577
																																													33124	0.364
																																													33125	0.143
																																													33131	0.623
																																													33132	0.567
																																													33133	0.552
																																													33134	0.339
																																													33135	0.118
																																													33141	0.411
																																													33142	0.354
																																													33143	0.34
																																													33144	0.179
																																													33145	0.013
																																													33151	0.091
																																													33152	0.035
																																													33153	0.02
																																													33154	-0.061
																																													33155	-0.145
																																													33211	0.717
																																													33212	0.661
																																													33213	0.646
																																													33214	0.433
																																													33215	0.212
																																													33221	0.619
																																													33222	0.562
																																													33223	0.548
																																													33224	0.335
																																													33225	0.114
																																													33231	0.594
																																													33232	0.538
																																													33233	0.523
																																													33234	0.31
																																													33235	0.089
																																													33241	0.382
																																													33242	0.325
																																													33243	0.311
																																													33244	0.15
																																													33245	-0.016
																																													33251	0.062
																																													33252	0.006
																																													33253	-0.009
																																													33254	-0.09
																																													33255	-0.174
																																													33311	0.71
																																													33312	0.654
																																													33313	0.639
																																													33314	0.426
																																													33315	0.205
																																													33321	0.612
																																													33322	0.555
																																													33323	0.541
																																													33324	0.328
																																													33325	0.107
																																													33331	0.587
																																													33332	0.531
																																													33333	0.516
																																													33334	0.303
																																													33335	0.082
																																													33341	0.375
																																													33342	0.318
																																													33343	0.304
																																													33344	0.143
																																													33345	-0.023
																																													33351	0.055
																																													33352	-0.001
																																													33353	-0.016
																																													33354	-0.097
																																													33355	-0.181
																																													33411	0.603
																																													33412	0.546
																																													33413	0.532
																																													33414	0.362
																																													33415	0.186
																																													33421	0.504
																																													33422	0.448
																																													33423	0.433
																																													33424	0.264
																																													33425	0.087
																																													33431	0.48
																																													33432	0.423
																																													33433	0.409
																																													33434	0.239
																																													33435	0.063
																																													33441	0.302
																																													33442	0.246
																																													33443	0.231
																																													33444	0.097
																																													33445	-0.042
																																													33451	0.036
																																													33452	-0.02
																																													33453	-0.035
																																													33454	-0.116
																																													33455	-0.2
																																													33511	0.383
																																													33512	0.327
																																													33513	0.312
																																													33514	0.231
																																													33515	0.147
																																													33521	0.285
																																													33522	0.228
																																													33523	0.214
																																													33524	0.133
																																													33525	0.049
																																													33531	0.26
																																													33532	0.204
																																													33533	0.189
																																													33534	0.108
																																													33535	0.024
																																													33541	0.155
																																													33542	0.099
																																													33543	0.084
																																													33544	0.003
																																													33545	-0.081
																																													33551	-0.003
																																													33552	-0.059
																																													33553	-0.074
																																													33554	-0.155
																																													33555	-0.239
																																													34111	0.654
																																													34112	0.598
																																													34113	0.583
																																													34114	0.402
																																													34115	0.214
																																													34121	0.555
																																													34122	0.499
																																													34123	0.484
																																													34124	0.304
																																													34125	0.116
																																													34131	0.531
																																													34132	0.475
																																													34133	0.46
																																													34134	0.279
																																													34135	0.091
																																													34141	0.345
																																													34142	0.288
																																													34143	0.274
																																													34144	0.133
																																													34145	-0.014
																																													34151	0.064
																																													34152	0.008
																																													34153	-0.007
																																													34154	-0.088
																																													34155	-0.172
																																													34211	0.625
																																													34212	0.569
																																													34213	0.554
																																													34214	0.373
																																													34215	0.185
																																													34221	0.527
																																													34222	0.47
																																													34223	0.456
																																													34224	0.275
																																													34225	0.087
																																													34231	0.502
																																													34232	0.446
																																													34233	0.431
																																													34234	0.25
																																													34235	0.062
																																													34241	0.316
																																													34242	0.259
																																													34243	0.245
																																													34244	0.104
																																													34245	-0.043
																																													34251	0.035
																																													34252	-0.021
																																													34253	-0.036
																																													34254	-0.117
																																													34255	-0.201
																																													34311	0.618
																																													34312	0.562
																																													34313	0.547
																																													34314	0.366
																																													34315	0.178
																																													34321	0.519
																																													34322	0.463
																																													34323	0.448
																																													34324	0.268
																																													34325	0.08
																																													34331	0.495
																																													34332	0.439
																																													34333	0.424
																																													34334	0.243
																																													34335	0.055
																																													34341	0.309
																																													34342	0.252
																																													34343	0.238
																																													34344	0.097
																																													34345	-0.05
																																													34351	0.028
																																													34352	-0.028
																																													34353	-0.043
																																													34354	-0.124
																																													34355	-0.208
																																													34411	0.532
																																													34412	0.476
																																													34413	0.461
																																													34414	0.313
																																													34415	0.159
																																													34421	0.433
																																													34422	0.377
																																													34423	0.362
																																													34424	0.214
																																													34425	0.061
																																													34431	0.409
																																													34432	0.353
																																													34433	0.338
																																													34434	0.19
																																													34435	0.036
																																													34441	0.249
																																													34442	0.193
																																													34443	0.178
																																													34444	0.057
																																													34445	-0.069
																																													34451	0.009
																																													34452	-0.047
																																													34453	-0.062
																																													34454	-0.143
																																													34455	-0.227
																																													34511	0.356
																																													34512	0.3
																																													34513	0.285
																																													34514	0.204
																																													34515	0.12
																																													34521	0.258
																																													34522	0.201
																																													34523	0.187
																																													34524	0.106
																																													34525	0.022
																																													34531	0.233
																																													34532	0.177
																																													34533	0.162
																																													34534	0.081
																																													34535	-0.003
																																													34541	0.128
																																													34542	0.072
																																													34543	0.057
																																													34544	-0.024
																																													34545	-0.108
																																													34551	-0.03
																																													34552	-0.086
																																													34553	-0.101
																																													34554	-0.182
																																													34555	-0.266
																																													35111	0.367
																																													35112	0.311
																																													35113	0.296
																																													35114	0.215
																																													35115	0.131
																																													35121	0.269
																																													35122	0.212
																																													35123	0.198
																																													35124	0.117
																																													35125	0.033
																																													35131	0.244
																																													35132	0.188
																																													35133	0.173
																																													35134	0.092
																																													35135	0.008
																																													35141	0.139
																																													35142	0.083
																																													35143	0.068
																																													35144	-0.013
																																													35145	-0.097
																																													35151	-0.019
																																													35152	-0.075
																																													35153	-0.09
																																													35154	-0.171
																																													35155	-0.255
																																													35211	0.338
																																													35212	0.282
																																													35213	0.267
																																													35214	0.186
																																													35215	0.102
																																													35221	0.24
																																													35222	0.183
																																													35223	0.169
																																													35224	0.088
																																													35225	0.004
																																													35231	0.215
																																													35232	0.159
																																													35233	0.144
																																													35234	0.063
																																													35235	-0.021
																																													35241	0.11
																																													35242	0.054
																																													35243	0.039
																																													35244	-0.042
																																													35245	-0.126
																																													35251	-0.048
																																													35252	-0.104
																																													35253	-0.119
																																													35254	-0.2
																																													35255	-0.284
																																													35311	0.331
																																													35312	0.275
																																													35313	0.26
																																													35314	0.179
																																													35315	0.095
																																													35321	0.233
																																													35322	0.176
																																													35323	0.162
																																													35324	0.081
																																													35325	-0.004
																																													35331	0.208
																																													35332	0.152
																																													35333	0.137
																																													35334	0.056
																																													35335	-0.028
																																													35341	0.103
																																													35342	0.047
																																													35343	0.032
																																													35344	-0.049
																																													35345	-0.133
																																													35351	-0.055
																																													35352	-0.111
																																													35353	-0.126
																																													35354	-0.207
																																													35355	-0.291
																																													35411	0.312
																																													35412	0.256
																																													35413	0.241
																																													35414	0.16
																																													35415	0.076
																																													35421	0.213
																																													35422	0.157
																																													35423	0.142
																																													35424	0.061
																																													35425	-0.023
																																													35431	0.189
																																													35432	0.133
																																													35433	0.118
																																													35434	0.037
																																													35435	-0.047
																																													35441	0.084
																																													35442	0.028
																																													35443	0.013
																																													35444	-0.068
																																													35445	-0.152
																																													35451	-0.074
																																													35452	-0.13
																																													35453	-0.145
																																													35454	-0.226
																																													35455	-0.31
																																													35511	0.273
																																													35512	0.217
																																													35513	0.202
																																													35514	0.121
																																													35515	0.037
																																													35521	0.175
																																													35522	0.118
																																													35523	0.104
																																													35524	0.023
																																													35525	-0.062
																																													35531	0.15
																																													35532	0.094
																																													35533	0.079
																																													35534	-0.002
																																													35535	-0.086
																																													35541	0.045
																																													35542	-0.011
																																													35543	-0.026
																																													35544	-0.107
																																													35545	-0.191
																																													35551	-0.113
																																													35552	-0.169
																																													35553	-0.184
																																													35554	-0.265
																																													35555	-0.349
																																													41111	0.813
																																													41112	0.757
																																													41113	0.742
																																													41114	0.539
																																													41115	0.327
																																													41121	0.714
																																													41122	0.658
																																													41123	0.643
																																													41124	0.44
																																													41125	0.229
																																													41131	0.69
																																													41132	0.634
																																													41133	0.619
																																													41134	0.416
																																													41135	0.204
																																													41141	0.485
																																													41142	0.429
																																													41143	0.414
																																													41144	0.26
																																													41145	0.099
																																													41151	0.177
																																													41152	0.121
																																													41153	0.106
																																													41154	0.025
																																													41155	-0.059
																																													41211	0.784
																																													41212	0.728
																																													41213	0.713
																																													41214	0.51
																																													41215	0.299
																																													41221	0.686
																																													41222	0.629
																																													41223	0.615
																																													41224	0.411
																																													41225	0.2
																																													41231	0.661
																																													41232	0.605
																																													41233	0.59
																																													41234	0.387
																																													41235	0.176
																																													41241	0.456
																																													41242	0.4
																																													41243	0.385
																																													41244	0.231
																																													41245	0.07
																																													41251	0.149
																																													41252	0.092
																																													41253	0.078
																																													41254	-0.004
																																													41255	-0.088
																																													41311	0.777
																																													41312	0.721
																																													41313	0.706
																																													41314	0.503
																																													41315	0.291
																																													41321	0.678
																																													41322	0.622
																																													41323	0.607
																																													41324	0.404
																																													41325	0.193
																																													41331	0.654
																																													41332	0.598
																																													41333	0.583
																																													41334	0.38
																																													41335	0.168
																																													41341	0.449
																																													41342	0.393
																																													41343	0.378
																																													41344	0.224
																																													41345	0.063
																																													41351	0.141
																																													41352	0.085
																																													41353	0.07
																																													41354	-0.011
																																													41355	-0.095
																																													41411	0.676
																																													41412	0.62
																																													41413	0.605
																																													41414	0.442
																																													41415	0.272
																																													41421	0.577
																																													41422	0.521
																																													41423	0.506
																																													41424	0.343
																																													41425	0.174
																																													41431	0.553
																																													41432	0.497
																																													41433	0.482
																																													41434	0.319
																																													41435	0.149
																																													41441	0.381
																																													41442	0.325
																																													41443	0.31
																																													41444	0.18
																																													41445	0.044
																																													41451	0.122
																																													41452	0.066
																																													41453	0.051
																																													41454	-0.03
																																													41455	-0.114
																																													41511	0.469
																																													41512	0.413
																																													41513	0.398
																																													41514	0.317
																																													41515	0.233
																																													41521	0.371
																																													41522	0.315
																																													41523	0.3
																																													41524	0.219
																																													41525	0.135
																																													41531	0.346
																																													41532	0.29
																																													41533	0.275
																																													41534	0.194
																																													41535	0.11
																																													41541	0.241
																																													41542	0.185
																																													41543	0.17
																																													41544	0.089
																																													41545	0.005
																																													41551	0.083
																																													41552	0.027
																																													41553	0.012
																																													41554	-0.069
[truncated: 1,126 more rows]

## Sheet: PIADS_Participant
	If this form is blank, please check you have completed the screening tool. You need to at least type in the person's name.
	Psychosocial Impact of Assistive Devices Scale (PIADS)
																					Normal	Reverse
											Time 1 Date:
	Name of Person:			0					Date:												-1	1
																					-2	2
	This form is being filled out at:							This form is being filled out by:													-3	3
																					0	0
																					1	-1
	Please enter data on the tab labelled 'PIADS_Proxy'																				2	-2
																					3	-3
	Device Name
	Instructions
	Each word or phrase below describes how using an assistive device may affect you. Some might seem unusual but it is important that you answer every one of the 26 items.
	So, for each word or phrase, use the below scale to show how you are affected by using the _________________ (device name).
					Decreases		-3	-2	-1	0	1	2		3
										Rate the affect of using the device									Reverse score	Time 1 Value
	1. Competence
	2. Happiness
	3. Independence
	4. Adequacy
	5. Confusion																	R	0
	6. Efficiency
	7. Self-esteem
	8. Productivity
	9. Security
	10. Frustration																	R	0
	11. Usefulness
	12. Self-confidence
										Rate the affect of using the device
	13. Expertise
	14. Skilfulness
	15. Well-being
	16. Capability
	17. Quality of life
	18. Performance
	19. Sense of power
	20. Sense of control
	21. Embarrassment																	R	0
	22. Willingness to take chances
	23. Ability to participate
	24. Eagerness to try new things
	25. Ability to adapt to the activities of daily living
	26. Ability to take advantage of opportunities
																			Time 1
										Subscale Scores									Sum	minus reverse scored values			Sub-scale score		Count	Missing
	Competence Subscale									0									0	0			0		0	12
										NB: you have not provided responses for 12 items
											ý
	Adaptability Subscale									0									0						0	6
										NB: you have not provided responses for 6 items
											ý
	Self-esteem subscale									0									0	0			0		0	8
										NB: you have not provided responses for 8 items
											ý														Total	26

[truncated: 3 more sheets: PIADS_Proxy, QUEST_Participant, QUEST_Proxy]
